# Supplementary material for: Increased maternal consumption of methionine as its hydroxyl analog improves placental angiogenesis and antioxidative capacity in sows
Source: J Anim Sci Biotechnol. 2025 Mar 9;16:39. doi: 10.1186/s40104-025-01159-z (PMC11890719; doi:10.1186/s40104-025-01159-z)
Supplement: Supplementary file 2 — Additional file 2: Table S1. Primers used for quantitative real-time PCR (qPCR). Table S2. A total of 5,136 proteins were quantified from all the placentas. Table S3. Differentially abundant proteins (DAPs) identified in the placentas of sows from the CON vs. 1.5S-OHMet, 1.5S-OHMet vs. 3.0S-OHMet and 1.5S-OHMet vs. 3.0S-Met groups. Table S4. Significantly enriched KEGG pathway of the differentially abundant proteins (DAPs). Table S5. Significantly enriched GO Slim terms of the differentially abundant proteins (DAPs). [file 40104_2025_1159_MOESM2_ESM.xlsx]

## Sheet: Title page
Supporting Information
Increased maternal consumption of methionine as its hydroxyl analog improves placental angiogenesis and antioxidative capacity in sows
Rui Zhou1,2, Shanshan Lai1, Peiqiang Yuan,1, Li Zhe,1, Lunxiang Yang,1, Yves Mercier,3, Liang Hu2, Xiaoling Zhang1, Lun Hua1, Yong Zhuo1, Shengyu Xu1, Yan Lin1, Bin Feng1, Lianqiang Che1, De Wu1, Zhengfeng Fang1,2,*
1Key Laboratory for Animal Disease-Resistance Nutrition of China Ministry of Education, Animal Nutrition Institute, Sichuan Agricultural University, 211 Huimin Road, Wenjiang District, Chengdu, 611130, People’s Republic of China;
2Key Laboratory of Agricultural Product Processing and Nutrition Health, Ministry of Agriculture and Rural Affairs, College of Food Science, Sichuan Agricultural University, Ya’an 625014, People’s Republic of China;
3Adisseo France S.A.S., CERN, Commentry, France
*Correspondence: ZFang@sicau.edu.cn

## Sheet: Table S1
Table S1. Forward (F) and reverse (R) primers for quantitative PCR
Gene	Forward primer	Reverse primer
Mat2b	GGTTCTGATCACTGGTGCCA	TGTACGATGACATGGGGCTG	NM_001142832
Gnmt	GCCACCCTCAAGTTCTTCCA	TCCCCAACTTGTCCAGCATC	NM_001244561.1
Dnmt1	TTGTCCTTGGAGAACGGAGC	AGACTTCGGCTGACTTTGCT	XM_021082053.1
Dnmt3a	GGCTCTTCTTTGAGTTCTACCG	GCGAGATGTCCCTCTTGTCA	XM_021085534.1
Dnmt3b	TGAAGAGTCCATCGCTGTTG	CAATCACCAGGTCAAAGGG	XM_021077256.1
Ahcy	GTGGTGGTGTGTGGCTACGG	GCAGAGCACAGATGGGGTCA	XM_021088652.1
Cbs	GGTCTGAAGTGTGAGCTCCT	GTCGGCTCAATGATGGTGTC	XM_021071045.1
Cth	ACCACGTTCAAACAAGAGGC	TACTTAGCCCCATCCAGCAC	NM_001044585.1
Txn1	AGTGGTCGATTTCTCAGCCA	CTGGAAGGTTGGCATGCATT	NM_214313.2
Txn2	AGTGGTCGATTTCTCAGCCA	CTGGAAGGTTGGCATGCATT	NM_001243705.1
Gstt1	GCAGAAGGTGCCTGTCTTGA	CAGTTTCTCCGCAGAGTCGT	NM_001315568.1
Hif-1α	TATGACGTGCTTGGTGCTGA	AAATTGAGCGGCCCAGAAGT	NM_001123124.1
Vegf-a	GAACTTTCTGCTCTCTTGGGT	GGTTTCTGGTCTCCTTCTGCC	NM_214084.1
Pgf	ATGCAGCTCCTGAAGATCCG	TATCACCGCACCTTTCTGGC	XM_003356751.4
Ang2	CACGCTGACCTTTCCTAACTCC	AATAACTGTCCATCCACCTCCA	NM_213808.1
Igf2r	AGAAAGAGGTGCCGTGCTAC	CCGGAGCGTGTCTATGTCTC	NM_001244473.1
actin	CCAGCACGATGAAGATCAAG	TACTCCTGCTTGCTGATCCA	XM_02186047.1
GAPDH	GTCGGAGTGAACGGATTTGG	AGTGGAGGTCAATGAAGGGG	NM_001206359.1

## Sheet: Table S2
Table S2 A total of 5136 proteins were quantified from all the placentas																									Table S2
ID	Accession	Gene Name	Description	CON_1	CON_2	CON_3	1.5S_OHMet_1	1.5S_OHMet_2	1.5S_OHMet_3	3.0S_OHMet_1	3.0S_OHMet_2	3.0S_OHMet_3	3.0S_Met_1	3.0S_Met_2	3.0S_Met_3	Imputation(CON)	Imputation(1.5S_OHMet)	Imputation(3.0S_OHMet)	Imputation(3.0S_Met)	Keep(CON)	Keep(1.5S_OHMet)	Keep(3.0S_OHMet)	Keep(3.0S_Met)	FC(CON_1.5S_OHMet)	pValue(CON_1.5S_OHMet)	Sig(CON_1.5S_OHMet)	FC(CON_3.0S_OHMet)	pValue(CON_3.0S_OHMet)	Sig(CON_3.0S_OHMet)	FC(CON_3.0S_Met)	pValue(CON_3.0S_Met)	Sig(CON_3.0S_Met)	FC(1.5S_OHMet_3.0S_OHMet)	pValue(1.5S_OHMet_3.0S_OHMet)	Sig(1.5S_OHMet_3.0S_OHMet)	FC(1.5S_OHMet_3.0S_Met)	pValue(1.5S_OHMet_3.0S_Met)	Sig(1.5S_OHMet_3.0S_Met)	FC(3.0S_OHMet_3.0S_Met)	pValue(3.0S_OHMet_3.0S_Met)	Sig(3.0S_OHMet_3.0S_Met)	GO_CC	GO_MF	GO_BP	KEGG
A0A286ZUY9_PIG	A0A286ZUY9	A1BG	Alpha-1B-glycoprotein	2814	3979.7	3074.3	3067.3	3099.9	3473.1	3379.3	3693.6	3993.1	3593.2	3125.3	3406.2	3289.33	3213.43	3688.67	3374.9	3289.33	3213.43	3688.67	3374.9	1.02362	0.850067	0	0.89174	0.369457	0	0.974646	0.832245	0	0.871164	0.096745	0	0.952157	0.439376	0	1.09297	0.232793	0	GO:0005576,extracellular region
A0A5G2Q8I9_PIG	A0A5G2Q8I9	A2M	Uncharacterized protein	61179.2	63366.4	59268.8	47993.9	52078.1	73233.9	48068.9	59495.9	60016	50657.3	58483.2	67633	61271.5	57768.6	55860.3	58924.5	61271.5	57768.6	55860.3	58924.5	1.06064	0.680818	0	1.09687	0.254853	0	1.03983	0.666057	0	1.03416	0.83784	0	0.980384	0.906413	0	0.947997	0.650423	0	GO:0005615,extracellular space	GO:0004867,serine-type endopeptidase inhibitor activity;GO:0048306,calcium-dependent protein binding;GO:0004866,endopeptidase inhibitor activity;GO:0019966,interleukin-1 binding;GO:0019959,interleukin-8 binding;GO:0002020,protease binding;GO:0005102,signaling receptor binding;GO:0043120,tumor necrosis factor binding	GO:0001869,negative regulation of complement activation, lectin pathway
A0A5G2R938_PIG	A0A5G2R938	AAAS	Aladin WD repeat nucleoporin	984.1	1090	1114.1	1019.5	1148.7	1161.6	1152.8	1194.4	1097.6	1213	1171	1311.4	1062.73	1109.93	1148.27	1231.8	1062.73	1109.93	1148.27	1231.8	0.957475	0.478451	0	0.925511	0.154439	0	0.862748	0.042734	0	0.966616	0.512041	0	0.901066	0.118844	0	0.932186	0.171243	0	GO:0005643,nuclear pore;GO:0005813,centrosome;GO:0005829,cytosol;GO:0072686,mitotic spindle;GO:0031965,nuclear membrane;GO:0005654,nucleoplasm;GO:0000922,spindle pole		GO:0006913,nucleocytoplasmic transport;GO:0009566,fertilization;GO:0007612,learning;GO:0001578,microtubule bundle formation;GO:0090307,mitotic spindle assembly	ssc:100154333,path:ssc03013,RNA transport
F1RFP8_PIG	F1RFP8	AACS	Acetoacetyl-CoA synthetase	2202.5	2062.2	1809.7	1992.7	2142.2	1977	2116.1	2090.2	1896.6	2019.2	2170.5	1873	2024.8	2037.3	2034.3	2020.9	2024.8	2037.3	2034.3	2020.9	0.993864	0.925986	0	0.99533	0.946954	0	1.00193	0.979616	0	1.00147	0.974142	0	1.00812	0.878568	0	1.00663	0.909188	0	GO:0005829,cytosol	GO:0030729,acetoacetate-CoA ligase activity;GO:0005524,ATP binding	GO:0006631,fatty acid metabolic process;GO:0032024,positive regulation of insulin secretion
A0A5G2QPT0_PIG	A0A5G2QPT0	AAK1	AP2-associated protein kinase 1	3428.1	3492.5	3414.8	3524	3569.9	3455.7	3535.3	3551.5	3416.1	3485.1	3572.4	3377.9	3445.13	3516.53	3500.97	3478.47	3445.13	3516.53	3500.97	3478.47	0.979696	0.156132	0	0.984052	0.31786	0	0.990417	0.614642	0	1.00445	0.787713	0	1.01094	0.591217	0	1.00647	0.76594	0	GO:0031252,cell leading edge;GO:0005905,clathrin-coated pit;GO:0030136,clathrin-coated vesicle;GO:0005737,cytoplasm;GO:0019897,extrinsic component of plasma membrane;GO:0043195,terminal bouton	GO:0035612,AP-2 adaptor complex binding;GO:0005524,ATP binding;GO:0005112,Notch binding;GO:0106310,protein serine kinase activity;GO:0004674,protein serine/threonine kinase activity;GO:0106311,protein threonine kinase activity;GO:0004672,protein kinase activity	GO:0006897,endocytosis;GO:0045747,positive regulation of Notch signaling pathway;GO:0046777,protein autophosphorylation;GO:0006468,protein phosphorylation;GO:0050821,protein stabilization;GO:2000369,regulation of clathrin-dependent endocytosis;GO:0032880,regulation of protein localization
A0A286ZXA4_PIG	A0A286ZXA4	AAMDC	Uncharacterized protein	166	156.5	168.6	176.1	175.4	196	177.1	188.6	157.1	183.7	192.4	189.1	163.7	182.5	174.267	188.4	163.7	182.5	174.267	188.4	0.896986	0.070831	0	0.939365	0.346407	0	0.868896	0.005226	0	1.04725	0.510641	0	0.968684	0.459325	0	0.924982	0.212833	0	GO:0005737,cytoplasm		GO:0045600,positive regulation of fat cell differentiation
F1SRY9_PIG	F1SRY9	AAMP	Angio associated migratory cell protein	857	1034.5	855.5	1022.9	877.4	949.7	973.6	923.6	875.7	919.4	980.4	993.6	915.667	950	924.3	964.467	915.667	950	924.3	964.467	0.96386	0.661629	0	0.99066	0.901944	0	0.949402	0.486085	0	1.02781	0.638417	0	0.985	0.777319	0	0.958353	0.331116	0	GO:0005829,cytosol;GO:0045171,intercellular bridge;GO:0015630,microtubule cytoskeleton
F1S431_PIG	F1S431	AARS1	Alanine--tRNA ligase	7433.1	7926.8	6930.8	7450.4	7392.3	7325.1	7937.7	7672.9	7430	7670.9	7780.4	7757.3	7430.23	7389.27	7680.2	7736.2	7430.23	7389.27	7680.2	7736.2	1.00554	0.894416	0	0.967453	0.481865	0	0.96045	0.350094	0	0.962119	0.12631	0	0.955155	0.002134	0	0.992761	0.728434	0	GO:0005739,mitochondrion	GO:0004813,alanine-tRNA ligase activity;GO:0016597,amino acid binding;GO:0002161,aminoacyl-tRNA editing activity;GO:0005524,ATP binding;GO:0002196,Ser-tRNA(Ala) hydrolase activity;GO:0045182,translation regulator activity;GO:0000049,tRNA binding;GO:0008270,zinc ion binding	GO:0006419,alanyl-tRNA aminoacylation;GO:0021680,cerebellar Purkinje cell layer development;GO:0043524,negative regulation of neuron apoptotic process;GO:0050885,neuromuscular process controlling balance;GO:0140018,regulation of cytoplasmic translational fidelity;GO:0006400,tRNA modification
A0A287ANQ4_PIG	A0A287ANQ4	AARS2	Alanine--tRNA ligase	190.8	205.2	188.8	202.4	187.9	207.2	197.7	215.6	191.5	214.3	191.6	194.6	194.933	199.167	201.6	200.167	194.933	199.167	201.6	200.167	0.978745	0.614727	0	0.966931	0.49464	0	0.973855	0.583895	0	0.98793	0.805822	0	0.995004	0.918536	0	1.00716	0.89446	0	GO:0005739,mitochondrion;GO:0005737,cytoplasm	GO:0004813,alanine-tRNA ligase activity;GO:0016597,amino acid binding;GO:0002161,aminoacyl-tRNA editing activity;GO:0005524,ATP binding;GO:0000049,tRNA binding;GO:0008270,zinc ion binding	GO:0006419,alanyl-tRNA aminoacylation;GO:0070143,mitochondrial alanyl-tRNA aminoacylation;GO:0006400,tRNA modification
A0A287BF30_PIG	A0A287BF30	AARSD1	Alanyl-tRNA editing protein Aarsd1	658.7	740.5	631.7	726.2	659.6	687.3	679.2	673.1	635.1	719.8	680.5	710.1	676.967	691.033	662.467	703.467	676.967	691.033	662.467	703.467	0.979644	0.72993	0	1.02189	0.703858	0	0.962329	0.488539	0	1.04312	0.29515	0	0.982326	0.612187	0	0.941717	0.086985	0		GO:0004813,alanine-tRNA ligase activity;GO:0005524,ATP binding;GO:0003676,nucleic acid binding;GO:0002196,Ser-tRNA(Ala) hydrolase activity	GO:0006419,alanyl-tRNA aminoacylation;GO:0006450,regulation of translational fidelity
F1SV35_PIG	F1SV35	AASDHPPT	4'-phosphopantetheinyl transferase	71.6	51.9	44.1	62.5	51.9	49.2	57.2	40.9	54.3	44	55.8	41.1	55.8667	54.5333	50.8	46.9667	55.8667	54.5333	50.8	46.9667	1.02445	0.891002	0	1.09974	0.62557	0	1.1895	0.394425	0	1.07349	0.594066	0	1.16111	0.27966	0	1.08162	0.599878	0	GO:0005829,cytosol	GO:0008897,holo-[acyl-carrier-protein] synthase activity;GO:0000287,magnesium ion binding	GO:0019878,lysine biosynthetic process via aminoadipic acid
F1SLX5_PIG	F1SLX5	AASS	Lysine ketoglutarate reductase	393.4	299	325.2	299.6	325.4	328.8	317.5	320.5	347.9	335.3	340.7	301.2	339.2	317.933	328.633	325.733	339.2	317.933	328.633	325.733	1.06689	0.5123	0	1.03215	0.740405	0	1.04134	0.683878	0	0.967441	0.468124	0	0.976054	0.639654	0	1.0089	0.862431	0	GO:0005737,cytoplasm;GO:0005739,mitochondrion	GO:0047131,saccharopine dehydrogenase (NAD+, L-glutamate-forming) activity;GO:0047130,saccharopine dehydrogenase (NADP+, L-lysine-forming) activity;GO:0004753,saccharopine dehydrogenase activity	GO:0033512,L-lysine catabolic process to acetyl-CoA via saccharopine;GO:0019878,lysine biosynthetic process via aminoadipic acid
A0A286ZMM3_PIG	A0A286ZMM3	ABAT	(S)-3-amino-2-methylpropionate transaminase	414	419	437.5	436.1	440.7	421	449.6	428.2	440.6	416	441.9	448.4	423.5	432.6	439.467	435.433	423.5	432.6	439.467	435.433	0.978964	0.383225	0	0.963668	0.166861	0	0.972594	0.383644	0	0.984375	0.469128	0	0.993493	0.818245	0	1.00926	0.747246	0	GO:0032144,4-aminobutyrate transaminase complex;GO:0005829,cytosol;GO:0005759,mitochondrial matrix;GO:0005739,mitochondrion	GO:0047298,(S)-3-amino-2-methylpropionate transaminase activity;GO:0051537,2 iron, 2 sulfur cluster binding;GO:0034386,4-aminobutyrate;GO:0042802,identical protein binding;GO:0046872,metal ion binding;GO:0042803,protein homodimerization activity;GO:0030170,pyridoxal phosphate binding;GO:0032145,succinate-semialdehyde dehydrogenase binding	GO:0048148,behavioral response to cocaine;GO:0009450,gamma-aminobutyric acid catabolic process;GO:0042135,neurotransmitter catabolic process;GO:0009448,gamma-aminobutyric acid metabolic process	ssc:397500,path:ssc00640,Propanoate metabolism;ssc:397500,path:ssc00650,Butanoate metabolism;ssc:397500,path:ssc00250,Alanine, aspartate and glutamate metabolism;ssc:397500,path:ssc00280,Valine, leucine and isoleucine degradation;ssc:397500,path:ssc00410,beta-Alanine metabolism;ssc:397500,path:ssc04727,GABAergic synapse
F1SP55_PIG	F1SP55	ABCA1	ATP binding cassette subfamily A member 1	1020.2	1018.2	1003.7	1039.8	1006.5	1027.3	1014.1	1016.3	939.3	1036.6	992.6	1065.7	1014.03	1024.53	989.9	1031.63	1014.03	1024.53	989.9	1031.63	0.989751	0.394479	0	1.02438	0.403142	0	0.98294	0.466157	0	1.03499	0.270492	0	0.993118	0.776349	0	0.959546	0.275218	0	GO:0009897,external side of plasma membrane;GO:0005794,Golgi apparatus;GO:0005887,integral component of plasma membrane;GO:0043231,intracellular membrane-bounded organelle	GO:0005524,ATP binding;GO:0016887,ATPase activity;GO:0042626,ATPase-coupled transmembrane transporter activity;GO:0120020,cholesterol transfer activity;GO:0005319,lipid transporter activity;GO:0090554,phosphatidylcholine floppase activity;GO:0090556,phosphatidylserine floppase activity;GO:0008320,protein transmembrane transporter activity	GO:0071222,cellular response to lipopolysaccharide;GO:0071300,cellular response to retinoic acid;GO:0033344,cholesterol efflux;GO:0008203,cholesterol metabolic process;GO:0140115,export across plasma membrane;GO:0006869,lipid transport;GO:0006911,phagocytosis, engulfment;GO:0033700,phospholipid efflux;GO:0045332,phospholipid translocation;GO:0010875,positive regulation of cholesterol efflux;GO:00…
F1RG41_PIG	F1RG41	ABCB10	Uncharacterized protein	2058.1	2272.6	2147.5	2070.3	2090.7	2035.8	2333.1	2322.7	2049.5	2361	2118.4	2287.1	2159.4	2065.6	2235.1	2255.5	2159.4	2065.6	2235.1	2255.5	1.04541	0.218008	0	0.966131	0.535343	0	0.957393	0.36893	0	0.924164	0.146414	0	0.915806	0.061223	0	0.990955	0.870454	0	GO:0032592,integral component of mitochondrial membrane;GO:0005743,mitochondrial inner membrane	GO:0005524,ATP binding;GO:0016887,ATPase activity;GO:0042626,ATPase-coupled transmembrane transporter activity;GO:0042802,identical protein binding
A0A287BL14_PIG	A0A287BL14	ABCB11	Bile salt export pump	1522.7	1476.7	1355.7	1379.3	1495.4	1468	1474.3	1449.4	1596.6	1755.6	1424.5	1410.5	1451.7	1447.57	1506.77	1530.2	1451.7	1447.57	1506.77	1530.2	1.00286	0.94914	0	0.963454	0.460097	0	0.9487	0.558897	0	0.960711	0.360782	0	0.945998	0.522642	0	0.984686	0.856577	0	GO:0005768,endosome;GO:0016021,integral component of membrane;GO:0016324,apical plasma membrane;GO:0009986,cell surface;GO:0046581,intercellular canaliculus	GO:0005524,ATP binding;GO:0016887,ATPase activity;GO:0042626,ATPase-coupled transmembrane transporter activity;GO:0015432,ABC-type bile acid transporter activity;GO:0008559,ABC-type xenobiotic transporter activity;GO:0015126,canalicular bile acid transmembrane transporter activity	GO:0015721,bile acid and bile salt transport;GO:0008206,bile acid metabolic process;GO:0042632,cholesterol homeostasis;GO:0046618,drug export;GO:0017144,drug metabolic process;GO:0006855,drug transmembrane transport;GO:0006631,fatty acid metabolic process;GO:0055091,phospholipid homeostasis;GO:0120189,positive regulation of bile acid secretion;GO:0016567,protein ubiquitination;GO:1904251,regulati…
F1SR85_PIG	F1SR85	ABCB6	Uncharacterized protein	1595.1	1736.7	1742.6	1734.6	1785.4	1709.7	1823.6	1863.2	1777.9	1945.7	1837.4	1991.9	1691.47	1743.23	1821.57	1925	1691.47	1743.23	1821.57	1925	0.970304	0.384901	0	0.928578	0.074138	0	0.878684	0.02462	0	0.956997	0.077829	0	0.905576	0.023378	0	0.946268	0.117556	0	GO:0005829,cytosol;GO:0005783,endoplasmic reticulum;GO:0005768,endosome;GO:0005794,Golgi apparatus;GO:0016021,integral component of membrane;GO:0031307,integral component of mitochondrial outer membrane;GO:0005654,nucleoplasm;GO:0005886,plasma membrane;GO:0005774,vacuolar membrane	GO:0015439,ABC-type heme transporter activity;GO:0005524,ATP binding;GO:0016887,ATPase activity;GO:0042626,ATPase-coupled transmembrane transporter activity;GO:0015562,efflux transmembrane transporter activity;GO:0020037,heme binding	GO:0007420,brain development;GO:0015886,heme transport;GO:0006779,porphyrin-containing compound biosynthetic process;GO:0043588,skin development;GO:0055085,transmembrane transport
A0A286ZXE4_PIG	A0A286ZXE4	ABCB7	ATP binding cassette subfamily B member 7	2656.2	2452	2351.4	2302.3	2452.8	2295.9	2565.8	2689.4	2526.9	2734.5	2605.5	2394.1	2486.53	2350.33	2594.03	2578.03	2486.53	2350.33	2594.03	2578.03	1.05795	0.257718	0	0.958559	0.352107	0	0.964508	0.531434	0	0.906054	0.026371	0	0.911677	0.111092	0	1.00621	0.892024	0	GO:0016021,integral component of membrane;GO:0005743,mitochondrial inner membrane	GO:0005524,ATP binding;GO:0016887,ATPase activity;GO:0042626,ATPase-coupled transmembrane transporter activity	GO:0006879,cellular iron ion homeostasis;GO:0055085,transmembrane transport	ssc:100157043,path:ssc02010,ABC transporters
I3LMV8_PIG	I3LMV8	ABCB8	ATP binding cassette subfamily B member 8	1744.7	1847.8	1646.4	1771.5	1713.2	1725	1780.3	1776.5	1655.8	1819.7	1744.4	1711.5	1746.3	1736.57	1737.53	1758.53	1746.3	1736.57	1737.53	1758.53	1.00561	0.880585	0	1.00504	0.907788	0	0.993043	0.862751	0	0.999444	0.983741	0	0.987509	0.581092	0	0.988058	0.70662	0	GO:0062157,mitochondrial ATP-gated potassium channel complex;GO:0031966,mitochondrial membrane;GO:0005730,nucleolus;GO:0005654,nucleoplasm;GO:0016021,integral component of membrane	GO:0005524,ATP binding;GO:0016887,ATPase activity;GO:0042626,ATPase-coupled transmembrane transporter activity	GO:0071805,potassium ion transmembrane transport;GO:0055085,transmembrane transport
F1RRK8_PIG	F1RRK8	ABCC10	ATP binding cassette subfamily C member 10	1373.4	1623	1382.4	1478.9	1526.9	1434	1575.6	1517.4	1529.9	1697.8	1631.6	1569.3	1459.6	1479.93	1540.97	1632.9	1459.6	1479.93	1540.97	1632.9	0.986261	0.824769	0	0.947198	0.385695	0	0.89387	0.125735	0	0.960393	0.130305	0	0.906322	0.028802	0	0.943699	0.088943	0	GO:0016323,basolateral plasma membrane;GO:0016021,integral component of membrane;GO:0016020,membrane	GO:0015431,ABC-type glutathione S-conjugate transporter activity;GO:0008559,ABC-type xenobiotic transporter activity;GO:0005524,ATP binding;GO:0016887,ATPase activity;GO:0042626,ATPase-coupled transmembrane transporter activity	GO:0006691,leukotriene metabolic process;GO:0071716,leukotriene transport;GO:0055085,transmembrane transport
A0A287AWK3_PIG	A0A287AWK3	ABCC3	ATP binding cassette subfamily C member 3	29.8	35.4	28.5	29.7	27.4	29.4	29.9	28.6	21.5	31	27.8	29.2	31.2333	28.8333	26.6667	29.3333	31.2333	28.8333	26.6667	29.3333	1.08324	0.343663	0	1.17125	0.245791	0	1.06477	0.4571	0	1.08125	0.468541	0	0.982955	0.692165	0	0.909091	0.390198	0	GO:0016021,integral component of membrane;GO:0005886,plasma membrane;GO:0016020,membrane	GO:0005524,ATP binding;GO:0016887,ATPase activity;GO:0042626,ATPase-coupled transmembrane transporter activity;GO:0015431,ABC-type glutathione S-conjugate transporter activity;GO:0008559,ABC-type xenobiotic transporter activity;GO:0015164,glucuronoside transmembrane transporter activity;GO:0071714,icosanoid transmembrane transporter activity	GO:0006855,drug transmembrane transport;GO:0071716,leukotriene transport;GO:0055085,transmembrane transport
F1SG89_PIG	F1SG89	ABCC5	ATP binding cassette subfamily C member 5	27.6	37.1	25.5	40.1	34.7	36.8	34.3	40.1	38.7	35.2	41.3	34.5	30.0667	37.2	37.7	37	30.0667	37.2	37.7	37	0.808244	0.141327	0	0.797524	0.127108	0	0.812613	0.171798	0	0.986737	0.841925	0	1.00541	0.943903	0	1.01892	0.813467	0	GO:0016021,integral component of membrane;GO:0016020,membrane;GO:0016324,apical plasma membrane;GO:0016323,basolateral plasma membrane	GO:0005524,ATP binding;GO:0016887,ATPase activity;GO:0042626,ATPase-coupled transmembrane transporter activity;GO:0008514,organic anion transmembrane transporter activity;GO:0008559,ABC-type xenobiotic transporter activity;GO:0015562,efflux transmembrane transporter activity;GO:0034634,glutathione transmembrane transporter activity;GO:0015232,heme transmembrane transporter activity;GO:0015216,pur…	GO:0055085,transmembrane transport;GO:0070730,cAMP transport;GO:0070731,cGMP transport;GO:0140115,export across plasma membrane;GO:0098838,folate transmembrane transport;GO:0035351,heme transmembrane transport
F1S2A1_PIG	F1S2A1	ABCD1	ATP binding cassette subfamily D member 1	1009.6	1342.8	1092	1072.8	1209.1	1189.7	1202.7	1179.9	1175.4	1218.3	1150.1	1230.4	1148.13	1157.2	1186	1199.6	1148.13	1157.2	1186	1199.6	0.992165	0.937628	0	0.968072	0.725608	0	0.957097	0.644376	0	0.975717	0.543248	0	0.964655	0.438821	0	0.988663	0.633422	0	GO:0005789,endoplasmic reticulum membrane;GO:0005779,integral component of peroxisomal membrane;GO:0005765,lysosomal membrane;GO:0031966,mitochondrial membrane;GO:0048471,perinuclear region of cytoplasm;GO:0005778,peroxisomal membrane	GO:0015607,ABC-type fatty-acyl-CoA transporter activity;GO:0043531,ADP binding;GO:0005524,ATP binding;GO:0016887,ATPase activity;GO:0042626,ATPase-coupled transmembrane transporter activity;GO:0019899,enzyme binding;GO:0005324,long-chain fatty acid transporter activity;GO:0042803,protein homodimerization activity	GO:0006635,fatty acid beta-oxidation;GO:0030497,fatty acid elongation;GO:0055089,fatty acid homeostasis;GO:0042758,long-chain fatty acid catabolic process;GO:0015910,long-chain fatty acid import into peroxisome;GO:0043217,myelin maintenance;GO:1900016,negative regulation of cytokine production involved in inflammatory response;GO:1903427,negative regulation of reactive oxygen species biosynthetic…
A0A287ANH9_PIG	A0A287ANH9	ABCD3	ATP binding cassette subfamily D member 3	3517.9	4069.5	3423	3485.6	3704	3941.7	3392.5	3477.6	3607.6	3667.6	3510.8	3528.8	3670.13	3710.43	3492.57	3569.07	3670.13	3710.43	3492.57	3569.07	0.989139	0.875192	0	1.05084	0.44748	0	1.02832	0.651777	0	1.06238	0.209409	0	1.03961	0.371911	0	0.978566	0.391951	0	GO:0016021,integral component of membrane;GO:0005778,peroxisomal membrane;GO:0005782,peroxisomal matrix;GO:0005777,peroxisome	GO:0005524,ATP binding;GO:0016887,ATPase activity;GO:0042626,ATPase-coupled transmembrane transporter activity;GO:0005324,long-chain fatty acid transporter activity;GO:0042803,protein homodimerization activity	GO:0015910,long-chain fatty acid import into peroxisome;GO:0006635,fatty acid beta-oxidation;GO:0006633,fatty acid biosynthetic process;GO:0007031,peroxisome organization;GO:0042760,very long-chain fatty acid catabolic process
A0A287B6A3_PIG	A0A287B6A3	ABCD4	ATP binding cassette subfamily D member 4	529	579.5	531.3	585.4	634.1	569.6	605.2	539.1	590.9	588.9	601.6	551.3	546.6	596.367	578.4	580.6	546.6	596.367	578.4	580.6	0.91655	0.122208	0	0.945021	0.287878	0	0.94144	0.202691	0	1.03106	0.555028	0	1.02716	0.556344	0	0.996211	0.934431	0	GO:0005789,endoplasmic reticulum membrane;GO:0016021,integral component of membrane;GO:0005765,lysosomal membrane;GO:0005778,peroxisomal membrane	GO:0005524,ATP binding;GO:0016887,ATPase activity;GO:0042626,ATPase-coupled transmembrane transporter activity;GO:0005324,long-chain fatty acid transporter activity	GO:1990830,cellular response to leukemia inhibitory factor;GO:0009235,cobalamin metabolic process;GO:0006635,fatty acid beta-oxidation;GO:0015910,long-chain fatty acid import into peroxisome;GO:0007031,peroxisome organization;GO:0042760,very long-chain fatty acid catabolic process
F1RS49_PIG	F1RS49	ABCE1	ATP binding cassette subfamily E member 1	4625.8	4601.9	4562.1	4715.2	4650.1	4549.9	4902.4	4743.9	4322.3	4789.5	4707.3	4709	4596.6	4638.4	4656.2	4735.27	4596.6	4638.4	4656.2	4735.27	0.990988	0.462853	0	0.9872	0.749333	0	0.970716	0.013498	0	0.996177	0.925844	0	0.979544	0.154131	0	0.983303	0.675194	0	GO:0005829,cytosol;GO:0005739,mitochondrion	GO:0005524,ATP binding;GO:0016887,ATPase activity;GO:0060698,endoribonuclease inhibitor activity;GO:0005506,iron ion binding;GO:0043024,ribosomal small subunit binding	GO:0000054,ribosomal subunit export from nucleus;GO:0006413,translational initiation;GO:0006415,translational termination
K7GL02_PIG	K7GL02	ABCF1	ATP-binding cassette sub-family F member 1	860.8	875.3	823.5	861.1	819	821.1	852.8	889.8	804.3	856.2	866.7	866.1	853.2	833.733	848.967	863	853.2	833.733	848.967	863	1.02335	0.398822	0	1.00499	0.891631	0	0.988644	0.568676	0	0.982057	0.618849	0	0.966087	0.106786	0	0.983739	0.604375	0	GO:0005737,cytoplasm;GO:0005635,nuclear envelope;GO:0005654,nucleoplasm;GO:0042788,polysomal ribosome;GO:0005829,cytosol	GO:0005524,ATP binding;GO:0016887,ATPase activity;GO:0043022,ribosome binding;GO:0008494,translation activator activity	GO:0045727,positive regulation of translation;GO:0006413,translational initiation
F1SSL4_PIG	F1SSL4	ABCF2	ATP-binding cassette, sub-family F (GCN20), member 2	885.1	1016.6	981.9	1032.2	988.4	969.3	993.5	1128.5	960.9	1045.4	1026.4	1155.1	961.2	996.633	1027.63	1075.63	961.2	996.633	1027.63	1075.63	0.964447	0.461319	0	0.935353	0.362252	0	0.893613	0.111366	0	0.969834	0.600403	0	0.926555	0.148556	0	0.955375	0.501973	0		GO:0005524,ATP binding;GO:0016887,ATPase activity
I3LB03_PIG	I3LB03	ABCF3	ATP binding cassette subfamily F member 3	496.5	537.3	477.4	526	502.3	497.4	493.6	513.3	495	507.3	515.5	465.3	503.733	508.567	500.633	496.033	503.733	508.567	500.633	496.033	0.990496	0.81871	0	1.00619	0.876838	0	1.01552	0.759927	0	1.01585	0.5061	0	1.02527	0.521971	0	1.00927	0.797709	0		GO:0005524,ATP binding;GO:0016887,ATPase activity
A0A287ABD1_PIG	A0A287ABD1	ABHD10	Abhydrolase domain containing 10, depalmitoylase	350.2	413.4	395.6	342.9	380.5	438.3	362.6	381.9	381.2	408.4	364.1	434.2	386.4	387.233	375.233	402.233	386.4	387.233	375.233	402.233	0.997848	0.981358	0	1.02976	0.603742	0	0.960636	0.599488	0	1.03198	0.694911	0	0.962708	0.685968	0	0.932875	0.276065	0	GO:0005829,cytosol;GO:0005739,mitochondrion	GO:0004553,hydrolase activity, hydrolyzing O-glycosyl compounds;GO:0008474,palmitoyl-(protein) hydrolase activity	GO:0019391,glucuronoside catabolic process;GO:0002084,protein depalmitoylation
F1RJM8_PIG	F1RJM8	ABHD11	Abhydrolase domain containing 11	830.9	1054.7	937.9	921.6	920.4	1018	935.6	1016.5	978.5	1095.8	1000.7	1085.7	941.167	953.333	976.867	1060.73	941.167	953.333	976.867	1060.73	0.987238	0.874467	0	0.963455	0.630841	0	0.887279	0.168935	0	0.975909	0.586983	0	0.898749	0.07206	0	0.920935	0.092836	0	GO:0005739,mitochondrion
I3LGA2_PIG	I3LGA2	ABHD12	2-arachidonoylglycerol hydrolase ABHD12	457.2	431.4	400.9	481.2	400.3	402.5	432.7	438.6	454.9	432.2	454.1	414	429.833	428	442.067	433.433	429.833	428	442.067	433.433	1.00428	0.955945	0	0.972327	0.524682	0	0.991694	0.86576	0	0.96818	0.635018	0	0.987464	0.860611	0	1.01992	0.553315	0	GO:0032281,AMPA glutamate receptor complex;GO:0032839,dendrite cytoplasm;GO:0005789,endoplasmic reticulum membrane;GO:0016020,membrane	GO:0047372,acylglycerol lipase activity;GO:0004622,lysophospholipase activity;GO:0008474,palmitoyl-(protein) hydrolase activity	GO:0007628,adult walking behavior;GO:0052651,monoacylglycerol catabolic process;GO:0006660,phosphatidylserine catabolic process;GO:0002084,protein depalmitoylation;GO:0050727,regulation of inflammatory response;GO:0010996,response to auditory stimulus
A0A287AWB5_PIG	A0A287AWB5	ABHD16A	Alpha/beta hydrolase domain-containing protein 16A	1576.6	1844	1563.2	1586.9	1605.8	1770.7	1674	1761	1617.4	1796.4	1636.5	1800.5	1661.27	1654.47	1684.13	1744.47	1661.27	1654.47	1684.13	1744.47	1.00411	0.95303	0	0.986422	0.831224	0	0.952306	0.477165	0	0.982385	0.700557	0	0.948408	0.320957	0	0.965414	0.426702	0	GO:0016021,integral component of membrane;GO:0016020,membrane	GO:0047372,acylglycerol lipase activity;GO:0008474,palmitoyl-(protein) hydrolase activity;GO:0004620,phospholipase activity	GO:0052651,monoacylglycerol catabolic process;GO:0006660,phosphatidylserine catabolic process;GO:1905344,prostaglandin catabolic process
A0A287A6I8_PIG	A0A287A6I8	ABHD2	Abhydrolase domain containing 2, acylglycerol lipase	635.8	718.3	702.9	678.5	752.5	713.2	849.7	791	755.5	843.3	794.4	815.8	685.667	714.733	798.733	817.833	685.667	714.733	798.733	817.833	0.959332	0.429978	0	0.858443	0.038921	0	0.838394	0.010374	0	0.894833	0.073277	0	0.873935	0.015843	0	0.976646	0.569935	0	GO:0036126,sperm flagellum;GO:0097524,sperm plasma membrane;GO:0001669,acrosomal vesicle	GO:0008126,acetylesterase activity;GO:0047372,acylglycerol lipase activity;GO:0034338,short-chain carboxylesterase activity;GO:0042562,hormone binding;GO:0033878,hormone-sensitive lipase activity;GO:0003707,steroid hormone receptor activity	GO:0046464,acylglycerol catabolic process;GO:0044255,cellular lipid metabolic process;GO:0051792,medium-chain fatty acid biosynthetic process;GO:0051793,medium-chain fatty acid catabolic process;GO:0048240,sperm capacitation;GO:0043401,steroid hormone mediated signaling pathway;GO:0007340,acrosome reaction;GO:0030336,negative regulation of cell migration;GO:0032570,response to progesterone;GO:000…
I3LHA4_PIG	I3LHA4	ABI1	Abl interactor 1	3133.2	2907.2	3041.7	2966	3111.1	3033.2	3011.4	2997.4	3053.1	3026	3070.9	2876.7	3027.37	3036.77	3020.63	2991.2	3027.37	3036.77	3020.63	2991.2	0.996905	0.90975	0	1.00223	0.925594	0	1.01209	0.702314	0	1.00534	0.738842	0	1.01523	0.561885	0	1.00984	0.654844	0	GO:0030054,cell junction;GO:0005856,cytoskeleton;GO:0030175,filopodium;GO:0030027,lamellipodium;GO:0016020,membrane;GO:0032433,filopodium tip;GO:0043005,neuron projection;GO:0031209,SCAR complex	GO:0030296,protein tyrosine kinase activator activity;GO:0017124,SH3 domain binding;GO:0035591,signaling adaptor activity	GO:0008154,actin polymerization or depolymerization;GO:0048813,dendrite morphogenesis;GO:0072673,lamellipodium morphogenesis;GO:0035855,megakaryocyte development;GO:0018108,peptidyl-tyrosine phosphorylation;GO:0001756,somitogenesis
A0A5G2QEI5_PIG	A0A5G2QEI5	ABI3BP	Uncharacterized protein	740.4	732.6	1081.6	784	894.8	876.7	732.1	846.1	894.5	778.3	893.1	778	851.533	851.833	824.233	816.467	851.533	851.833	824.233	816.467	0.999648	0.998126	0	1.03312	0.837451	0	1.04295	0.786822	0	1.03349	0.664895	0	1.04332	0.52952	0	1.00951	0.905639	0	GO:0005614,interstitial matrix	GO:0005518,collagen binding;GO:0008201,heparin binding	GO:0030198,extracellular matrix organization;GO:0010811,positive regulation of cell-substrate adhesion
A0A287BB27_PIG	A0A287BB27	ABL1	Tyrosine-protein kinase	287.8	281.7	246.4	276.9	254	242.9	282.6	271.5	254.9	259.3	285.3	237.7	271.967	257.933	269.667	260.767	271.967	257.933	269.667	260.767	1.05441	0.438631	0	1.00853	0.887113	0	1.04295	0.584652	0	0.956489	0.412666	0	0.989135	0.875835	0	1.03413	0.606419	0	GO:0005886,plasma membrane;GO:0015629,actin cytoskeleton;GO:0031252,cell leading edge;GO:0005829,cytosol;GO:0016604,nuclear body;GO:0005730,nucleolus;GO:0048471,perinuclear region of cytoplasm;GO:0032991,protein-containing complex	GO:0005524,ATP binding;GO:0004715,non-membrane spanning protein tyrosine kinase activity;GO:0004714,transmembrane receptor protein tyrosine kinase activity;GO:0051015,actin filament binding;GO:0000405,bubble DNA binding;GO:0046875,ephrin receptor binding;GO:0000400,four-way junction DNA binding;GO:0000287,magnesium ion binding;GO:0030145,manganese ion binding;GO:0051019,mitogen-activated protein …	GO:0090135,actin filament branching;GO:0050798,activated T cell proliferation;GO:1990051,activation of protein kinase C activity;GO:0046632,alpha-beta T cell differentiation;GO:0002322,B cell proliferation involved in immune response;GO:0050853,B cell receptor signaling pathway;GO:0001922,B-1 B cell homeostasis;GO:0060020,Bergmann glial cell differentiation;GO:0070301,cellular response to hydroge…	ssc:100524544,path:ssc04014,Ras signaling pathway;ssc:100524544,path:ssc04012,ErbB signaling pathway;ssc:100524544,path:ssc04110,Cell cycle;ssc:100524544,path:ssc04722,Neurotrophin signaling pathway;ssc:100524544,path:ssc04360,Axon guidance;ssc:100524544,path:ssc05200,Pathways in cancer;ssc:100524544,path:ssc05206,MicroRNAs in cancer;ssc:100524544,path:ssc05220,Chronic myeloid leukemia;ssc:100524…
A0A287A1F5_PIG	A0A287A1F5	ABLIM1	Actin binding LIM protein 1	208.7	217.8	187.3	220.6	200.5	198.4	233.2	218.4	203.1	223.6	222.6	223.1	204.6	206.5	218.233	223.1	204.6	206.5	218.233	223.1	0.990799	0.876576	0	0.937529	0.338052	0	0.917078	0.110265	0	0.946235	0.354176	0	0.925594	0.079032	0	0.978186	0.60551	0	GO:0005737,cytoplasm;GO:0015629,actin cytoskeleton;GO:0001725,stress fiber	GO:0003779,actin binding;GO:0046872,metal ion binding;GO:0051015,actin filament binding	GO:0007010,cytoskeleton organization;GO:0060271,cilium assembly;GO:0030032,lamellipodium assembly
A0A287AIZ9_PIG	A0A287AIZ9	ABLIM1	Actin binding LIM protein 1	1571.8	1452.7	1350.2	1354.2	1414.6	1399	1406.4	1476.5	1518.9	1533.7	1408.4	1472.9	1458.23	1389.27	1467.27	1471.67	1458.23	1389.27	1467.27	1471.67	1.04964	0.358528	0	0.993843	0.906137	0	0.990872	0.863949	0	0.94684	0.105797	0	0.944009	0.111329	0	0.99701	0.932538	0	GO:0005737,cytoplasm;GO:0015629,actin cytoskeleton;GO:0001725,stress fiber	GO:0003779,actin binding;GO:0046872,metal ion binding;GO:0051015,actin filament binding	GO:0007010,cytoskeleton organization;GO:0060271,cilium assembly;GO:0030032,lamellipodium assembly
A0A287ATF1_PIG	A0A287ATF1	ABLIM3	Actin binding LIM protein family member 3	1074.5	1002.2	916.6	956.2	978.5	948	983.9	1019.9	916.9	1021.4	999.1	1018	997.767	960.9	973.567	1012.83	997.767	960.9	973.567	1012.83	1.03837	0.472573	0	1.02486	0.681124	0	0.985124	0.760484	0	0.986989	0.708375	0	0.948725	0.010539	0	0.961231	0.273561	0	GO:0015629,actin cytoskeleton;GO:0005737,cytoplasm;GO:0001725,stress fiber;GO:0098978,glutamatergic synapse;GO:0030027,lamellipodium	GO:0003779,actin binding;GO:0046872,metal ion binding;GO:0051015,actin filament binding	GO:0030036,actin cytoskeleton organization;GO:0006351,transcription, DNA-templated;GO:0060271,cilium assembly;GO:0030032,lamellipodium assembly;GO:0045944,positive regulation of transcription by RNA polymerase II
A0A287BT99_PIG	A0A287BT99	ABR	Active breakpoint cluster region-related protein	1331.1	1389	1263.5	1339.6	1341.5	1332.2	1437.9	1413.4	1239.5	1415.7	1350.7	1398.7	1327.87	1337.77	1363.6	1388.37	1327.87	1337.77	1363.6	1388.37	0.9926	0.798969	0	0.973795	0.646685	0	0.956424	0.215513	0	0.981055	0.700633	0	0.963554	0.061801	0	0.982161	0.724213	0	GO:0030424,axon;GO:0043197,dendritic spine;GO:0016020,membrane	GO:0005096,GTPase activator activity;GO:0005085,guanyl-nucleotide exchange factor activity	GO:0035556,intracellular signal transduction;GO:0007165,signal transduction
F1SDP0_PIG	F1SDP0	ABRAXAS2	Abraxas 2, BRISC complex subunit	197.1	156.6	160.8	172.9	153	153.7	150.6	155.2	173.5	167.4	188.9	135	171.5	159.867	159.767	163.767	171.5	159.867	159.767	163.767	1.07277	0.464926	0	1.07344	0.467672	0	1.04722	0.722169	0	1.00063	0.992156	0	0.976186	0.829487	0	0.975575	0.827083	0	GO:0070552,BRISC complex;GO:0005737,cytoplasm;GO:0036449,microtubule minus-end;GO:0030496,midbody;GO:0005634,nucleus;GO:0031616,spindle pole centrosome	GO:0008017,microtubule binding;GO:0031593,polyubiquitin modification-dependent protein binding	GO:0008608,attachment of spindle microtubules to kinetochore;GO:0090307,mitotic spindle assembly;GO:0070536,protein K63-linked deubiquitination;GO:0002931,response to ischemia
A0A480UJ69_PIG	A0A480UJ69	ACAA1	3-ketoacyl-CoA thiolase, peroxisomal isoform X1	3693.3	4569.8	4028.3	3810	4216.8	4275.2	4388.8	4056.4	4305.7	4174.1	4047.6	4387.6	4097.13	4100.67	4250.3	4203.1	4097.13	4100.67	4250.3	4203.1	0.999138	0.990996	0	0.963963	0.606217	0	0.974788	0.718595	0	0.964795	0.445846	0	0.975629	0.593351	0	1.01123	0.75426	0	GO:0005777,peroxisome	GO:0016747,transferase activity, transferring acyl groups other than amino-acyl groups;GO:0003988,acetyl-CoA C-acyltransferase activity;GO:0016401,palmitoyl-CoA oxidase activity	GO:0008206,bile acid metabolic process;GO:0006635,fatty acid beta-oxidation;GO:0010124,phenylacetate catabolic process;GO:0000038,very long-chain fatty acid metabolic process	ssc:100515577,path:ssc00071,Fatty acid degradation;ssc:100515577,path:ssc00592,alpha-Linolenic acid metabolism;ssc:100515577,path:ssc01040,Biosynthesis of unsaturated fatty acids;ssc:100515577,path:ssc00280,Valine, leucine and isoleucine degradation;ssc:100515577,path:ssc04146,Peroxisome;ssc:100515577,path:ssc03320,PPAR signaling pathway
D0G0B3_PIG	D0G0B3	ACAA2	3-ketoacyl-CoA thiolase, mitochondrial	3509.5	2731.1	2877.1	2911	2997.6	2883.5	2698.2	2697.6	2863.4	3043.9	2616.5	2794.6	3039.23	2930.7	2753.07	2818.33	3039.23	2930.7	2753.07	2818.33	1.03703	0.676214	0	1.10394	0.307955	0	1.07838	0.457853	0	1.06452	0.052296	0	1.03987	0.431659	0	0.976842	0.655602	0	GO:0005739,mitochondrion	GO:0003985,acetyl-CoA C-acetyltransferase activity;GO:0047617,acyl-CoA hydrolase activity;GO:0016747,transferase activity, transferring acyl groups other than amino-acyl groups	GO:0071456,cellular response to hypoxia;GO:0006635,fatty acid beta-oxidation;GO:1902109,negative regulation of mitochondrial membrane permeability involved in apoptotic process;GO:1901029,negative regulation of mitochondrial outer membrane permeabilization involved in apoptotic signaling pathway	ssc:100312959,path:ssc00062,Fatty acid elongation;ssc:100312959,path:ssc00071,Fatty acid degradation;ssc:100312959,path:ssc00280,Valine, leucine and isoleucine degradation
A0A5K1VTY3_PIG	A0A5K1VTY3	ACACA	Acetyl-CoA carboxylase 1	1922.9	1759.8	1915.5	1778.8	1719.4	1779.6	1881.6	1756.1	1595.7	1653.3	1786.7	1670.3	1866.07	1759.27	1744.47	1703.43	1866.07	1759.27	1744.47	1703.43	1.06071	0.133187	0	1.06971	0.283955	0	1.09547	0.074213	0	1.00848	0.870388	0	1.03278	0.295383	0	1.02409	0.681068	0	GO:0015629,actin cytoskeleton;GO:0005829,cytosol;GO:0001650,fibrillar center	GO:0003989,acetyl-CoA carboxylase activity;GO:0005524,ATP binding;GO:0046872,metal ion binding;GO:0042802,identical protein binding	GO:0006633,fatty acid biosynthetic process;GO:2001295,malonyl-CoA biosynthetic process;GO:0006084,acetyl-CoA metabolic process;GO:0071380,cellular response to prostaglandin E stimulus;GO:0055088,lipid homeostasis;GO:0051289,protein homotetramerization;GO:0019538,protein metabolic process;GO:0001894,tissue homeostasis
A0A287B6K7_PIG	A0A287B6K7	ACAD10	Acyl-CoA dehydrogenase family member 10	1080	1243.7	1078.9	1073	1064.3	1188.2	1143	1164.4	1099.5	1197.5	1190	1246.7	1134.2	1108.5	1135.63	1211.4	1134.2	1108.5	1135.63	1211.4	1.02318	0.723772	0	0.998738	0.981463	0	0.936272	0.250986	0	0.976107	0.572985	0	0.915057	0.078159	0	0.937455	0.043948	0	GO:0005739,mitochondrion	GO:0050660,flavin adenine dinucleotide binding;GO:0016787,hydrolase activity;GO:0016627,oxidoreductase activity, acting on the CH-CH group of donors
I3LUR5_PIG	I3LUR5	ACAD9	Acyl-CoA dehydrogenase family member 9	2541.5	2333	2381.2	2439.3	2480.4	2449.5	2503.5	2390.8	2280.3	2768.9	2508.3	2569.1	2418.57	2456.4	2391.53	2615.43	2418.57	2456.4	2391.53	2615.43	0.984598	0.587453	0	1.0113	0.779166	0	0.924729	0.122626	0	1.02712	0.378775	0	0.939194	0.116658	0	0.914393	0.092543	0	GO:0005739,mitochondrion	GO:0000062,fatty-acyl-CoA binding;GO:0050660,flavin adenine dinucleotide binding;GO:0017099,very-long-chain-acyl-CoA dehydrogenase activity
A0A2C9F350_PIG	A0A2C9F350	ACADM	Medium-chain specific acyl-CoA dehydrogenase, mitochondrial	8986.1	10136.2	9727.1	9384.9	9127.6	8926	9832.2	9692.1	9480.6	9372	9610	9786.9	9616.47	9146.17	9668.3	9589.63	9616.47	9146.17	9668.3	9589.63	1.05142	0.263522	0	0.994639	0.88998	0	1.0028	0.943757	0	0.945995	0.035666	0	0.953756	0.068519	0	1.0082	0.644229	0	GO:0005759,mitochondrial matrix;GO:0005739,mitochondrion;GO:0016021,integral component of membrane	GO:0003995,acyl-CoA dehydrogenase activity;GO:0050660,flavin adenine dinucleotide binding;GO:0070991,medium-chain-acyl-CoA dehydrogenase activity	GO:0006635,fatty acid beta-oxidation;GO:0033539,fatty acid beta-oxidation using acyl-CoA dehydrogenase;GO:0051793,medium-chain fatty acid catabolic process;GO:0055007,cardiac muscle cell differentiation;GO:0019254,carnitine metabolic process, CoA-linked;GO:0005978,glycogen biosynthetic process;GO:0001889,liver development;GO:0051791,medium-chain fatty acid metabolic process;GO:0009791,post-embryo…	ssc:397104,path:ssc00071,Fatty acid degradation;ssc:397104,path:ssc00280,Valine, leucine and isoleucine degradation;ssc:397104,path:ssc03320,PPAR signaling pathway
A0A287A8Y8_PIG	A0A287A8Y8	ACADS	Short-chain-specific acyl-CoA dehydrogenase, mitochondrial	3791.4	3857.5	4193.8	3792	4205.2	3982.5	3895.7	4307.6	4085.6	4367.1	4323.3	4099.4	3947.57	3993.23	4096.3	4263.27	3947.57	3993.23	4096.3	4263.27	0.988564	0.804367	0	0.963691	0.436712	0	0.925949	0.102536	0	0.974839	0.574016	0	0.93666	0.136767	0	0.960836	0.313824	0	GO:0005759,mitochondrial matrix;GO:0005739,mitochondrion;GO:0005813,centrosome;GO:0005654,nucleoplasm	GO:0003995,acyl-CoA dehydrogenase activity;GO:0004085,butyryl-CoA dehydrogenase activity;GO:0050660,flavin adenine dinucleotide binding	GO:0046359,butyrate catabolic process;GO:0033539,fatty acid beta-oxidation using acyl-CoA dehydrogenase	ssc:396932,path:ssc00640,Propanoate metabolism;ssc:396932,path:ssc00650,Butanoate metabolism;ssc:396932,path:ssc00071,Fatty acid degradation;ssc:396932,path:ssc00280,Valine, leucine and isoleucine degradation;ssc:396932,path:ssc00410,beta-Alanine metabolism
F1SED0_PIG	F1SED0	ACADSB	Acyl-CoA dehydrogenase short/branched chain	2003.9	1686.1	1862.8	1893.7	1982.4	1993.4	1897.9	1918.9	1974.7	1877.9	1966	1972.9	1850.93	1956.5	1930.5	1938.93	1850.93	1956.5	1930.5	1938.93	0.946043	0.338512	0	0.958784	0.448288	0	0.954614	0.415101	0	1.01347	0.541495	0	1.00906	0.709781	0	0.995651	0.836148	0	GO:0005739,mitochondrion	GO:0003995,acyl-CoA dehydrogenase activity;GO:0050660,flavin adenine dinucleotide binding;GO:0003853,2-methylacyl-CoA dehydrogenase activity;GO:0042802,identical protein binding;GO:0016937,short-branched-chain-acyl-CoA dehydrogenase activity	GO:0006631,fatty acid metabolic process;GO:0006550,isoleucine catabolic process	ssc:100154810,path:ssc00071,Fatty acid degradation;ssc:100154810,path:ssc00280,Valine, leucine and isoleucine degradation
A0A5G2R3E4_PIG	A0A5G2R3E4	ACADVL	Acyl-CoA dehydrogenase very long chain	4853.7	4112.1	4579.4	4854.8	4124.3	4057.4	4418.5	4053.2	4055.9	4707.5	4459.1	4248.9	4515.07	4345.5	4175.87	4471.83	4515.07	4345.5	4175.87	4471.83	1.03902	0.639158	0	1.08123	0.243454	0	1.00967	0.873026	0	1.04062	0.580855	0	0.971749	0.683283	0	0.933815	0.174866	0	GO:0005739,mitochondrion;GO:0031314,extrinsic component of mitochondrial inner membrane;GO:0042645,mitochondrial nucleoid;GO:0005730,nucleolus;GO:0005654,nucleoplasm	GO:0000062,fatty-acyl-CoA binding;GO:0050660,flavin adenine dinucleotide binding;GO:0017099,very-long-chain-acyl-CoA dehydrogenase activity;GO:0042802,identical protein binding	GO:0030855,epithelial cell differentiation;GO:0033539,fatty acid beta-oxidation using acyl-CoA dehydrogenase;GO:0045717,negative regulation of fatty acid biosynthetic process;GO:0046322,negative regulation of fatty acid oxidation;GO:0090181,regulation of cholesterol metabolic process;GO:0009409,response to cold;GO:0001659,temperature homeostasis
F1SFS6_PIG	F1SFS6	ACAP1	Arf-GAP with coiled-coil, ANK repeat and PH domain-containing protein 1	2263.6	2213.8	1978.1	2260.9	2380	2107.2	2342.8	2288.8	2058.2	2302.3	2379.5	2250	2151.83	2249.37	2229.93	2310.6	2151.83	2249.37	2229.93	2310.6	0.95664	0.455892	0	0.964977	0.562896	0	0.931288	0.172614	0	1.00872	0.876856	0	0.973499	0.522438	0	0.965088	0.44378	0		GO:0005096,GTPase activator activity;GO:0046872,metal ion binding
A0A287AIE3_PIG	A0A287AIE3	ACAP2	ArfGAP with coiled-coil, ankyrin repeat and PH domains 2	797.6	853	902	886.5	892.8	868.8	883	888.6	894.5	926.9	922.6	872.2	850.867	882.7	888.7	907.233	850.867	882.7	888.7	907.233	0.963936	0.362521	0	0.957428	0.280418	0	0.93787	0.181562	0	0.993249	0.490581	0	0.972958	0.265621	0	0.979572	0.3583	0	GO:0010008,endosome membrane;GO:0001726,ruffle	GO:0005096,GTPase activator activity;GO:0046872,metal ion binding	GO:0030029,actin filament-based process
I3LP02_PIG	I3LP02	ACAT1	Acetyl-CoA acetyltransferase 1	15452.1	14168.7	17906.9	15281.1	18435.5	17734.5	16532.1	16039.1	19976.5	16334.9	17340.4	19520.1	15842.6	17150.4	17515.9	17731.8	15842.6	17150.4	17515.9	17731.8	0.923745	0.419568	0	0.904468	0.368975	0	0.893455	0.260995	0	0.979131	0.826758	0	0.96721	0.686948	0	0.987824	0.896276	0	GO:0005739,mitochondrion	GO:0016747,transferase activity, transferring acyl groups other than amino-acyl groups;GO:0003985,acetyl-CoA C-acetyltransferase activity	GO:0006635,fatty acid beta-oxidation	ssc:100626793,path:ssc00620,Pyruvate metabolism;ssc:100626793,path:ssc00630,Glyoxylate and dicarboxylate metabolism;ssc:100626793,path:ssc00640,Propanoate metabolism;ssc:100626793,path:ssc00650,Butanoate metabolism;ssc:100626793,path:ssc00071,Fatty acid degradation;ssc:100626793,path:ssc00072,Synthesis and degradation of ketone bodies;ssc:100626793,path:ssc00280,Valine, leucine and isoleucine deg…
A0A287AHQ0_PIG	A0A287AHQ0	ACAT2	Acetyl-CoA acetyltransferase 2	6108.6	5732.2	5601.4	6237.1	7492.2	6334.9	6162.6	6364.9	5306.3	6043.7	5803.2	6181.8	5814.07	6688.07	5944.6	6009.57	5814.07	6688.07	5944.6	6009.57	0.869319	0.112354	0	0.978042	0.734068	0	0.967469	0.357145	0	1.12507	0.224113	0	1.1129	0.179834	0	0.989189	0.85891	0	GO:0005739,mitochondrion;GO:0016021,integral component of membrane	GO:0003985,acetyl-CoA C-acetyltransferase activity;GO:0016747,transferase activity, transferring acyl groups other than amino-acyl groups	GO:0006635,fatty acid beta-oxidation	ssc:100152303,path:ssc00620,Pyruvate metabolism;ssc:100152303,path:ssc00630,Glyoxylate and dicarboxylate metabolism;ssc:100152303,path:ssc00640,Propanoate metabolism;ssc:100152303,path:ssc00650,Butanoate metabolism;ssc:100152303,path:ssc00071,Fatty acid degradation;ssc:100152303,path:ssc00072,Synthesis and degradation of ketone bodies;ssc:100152303,path:ssc00280,Valine, leucine and isoleucine deg…
I3LPF1_PIG	I3LPF1	ACBD3	Acyl-CoA binding domain containing 3	1338.5	1438.6	1343.8	1353.8	1422.2	1330.8	1398.3	1352.1	1346.6	1330.7	1359.9	1342.9	1373.63	1368.93	1365.67	1344.5	1373.63	1368.93	1365.67	1344.5	1.00343	0.917376	0	1.00583	0.837548	0	1.02167	0.43487	0	1.00239	0.923535	0	1.01817	0.442911	0	1.01574	0.315263	0	GO:0000139,Golgi membrane	GO:0000062,fatty-acyl-CoA binding;GO:0034237,protein kinase A regulatory subunit binding
A0A286ZLW3_PIG	A0A286ZLW3	ACBD5	Acyl-CoA-binding domain-containing protein 5	976.6	1148.4	989.2	995	971.5	1020.6	1000.8	1021	976.9	1013.5	1087	1014.9	1038.07	995.7	999.567	1038.47	1038.07	995.7	999.567	1038.47	1.04255	0.499133	0	1.03852	0.534638	0	0.999615	0.995031	0	0.996132	0.849178	0	0.958817	0.20278	0	0.962541	0.228894	0	GO:0016021,integral component of membrane;GO:0005778,peroxisomal membrane	GO:0000062,fatty-acyl-CoA binding;GO:0008289,lipid binding	GO:0030242,autophagy of peroxisome
F1RRW5_PIG	F1RRW5	ACE	Angiotensin-converting enzyme	6559.3	6689.3	7277.4	7139.4	6892.9	6664.4	6453.1	7709.1	7280.6	7273	7780.2	6995.9	6842	6898.9	7147.6	7349.7	6842	6898.9	7147.6	7349.7	0.991752	0.837498	0	0.957244	0.516285	0	0.930922	0.186309	0	0.965205	0.561517	0	0.938664	0.167193	0	0.972502	0.665888	0	GO:0016021,integral component of membrane;GO:0016020,membrane;GO:0005768,endosome;GO:0009897,external side of plasma membrane;GO:0070062,extracellular exosome;GO:0005764,lysosome;GO:0005886,plasma membrane	GO:0004180,carboxypeptidase activity;GO:0046872,metal ion binding;GO:0008237,metallopeptidase activity;GO:0008241,peptidyl-dipeptidase activity;GO:0031711,bradykinin receptor binding;GO:0031404,chloride ion binding;GO:0004175,endopeptidase activity;GO:0051019,mitogen-activated protein kinase binding;GO:0031434,mitogen-activated protein kinase kinase binding;GO:0008240,tripeptidyl-peptidase activi…	GO:0050435,amyloid-beta metabolic process;GO:0050482,arachidonic acid secretion;GO:0071838,cell proliferation in bone marrow;GO:0060047,heart contraction;GO:0042447,hormone catabolic process;GO:0001822,kidney development;GO:1903597,negative regulation of gap junction assembly;GO:0010629,negative regulation of gene expression;GO:0032091,negative regulation of protein binding;GO:0002446,neutrophil …
A0A287B6W8_PIG	A0A287B6W8	ACIN1	Apoptotic chromatin condensation inducer 1	2544.2	2900.4	2657.9	2724.7	2655.3	2517.6	2698.8	2804	2680.4	2622.6	2564.6	2945.1	2700.83	2632.53	2727.73	2710.77	2700.83	2632.53	2727.73	2710.77	1.02595	0.603739	0	0.990138	0.821807	0	0.996336	0.952961	0	0.965099	0.256716	0	0.97114	0.588227	0	1.00626	0.898154	0	GO:0061574,ASAP complex;GO:0005829,cytosol;GO:0016607,nuclear speck;GO:0005730,nucleolus;GO:0005886,plasma membrane	GO:0003676,nucleic acid binding	GO:0030263,apoptotic chromosome condensation;GO:0030218,erythrocyte differentiation;GO:0045657,positive regulation of monocyte differentiation	ssc:100156353,path:ssc03040,Spliceosome;ssc:100156353,path:ssc03013,RNA transport;ssc:100156353,path:ssc03015,mRNA surveillance pathway
F1S0N2_PIG	F1S0N2	ACLY	ATP-citrate synthase	31883.5	32771.5	27274.3	31355	35195.3	31844.8	34650.7	33391.5	31106.5	33512.5	35784.4	31818.9	30643.1	32798.4	33049.6	33705.3	30643.1	32798.4	33049.6	33705.3	0.934287	0.360266	0	0.927186	0.294128	0	0.909149	0.210429	0	0.992399	0.882219	0	0.973093	0.615149	0	0.980546	0.693623	0	GO:0005829,cytosol;GO:0005654,nucleoplasm;GO:0005886,plasma membrane	GO:0005524,ATP binding;GO:0003878,ATP citrate synthase activity;GO:0046872,metal ion binding	GO:0006085,acetyl-CoA biosynthetic process;GO:0006101,citrate metabolic process;GO:0006633,fatty acid biosynthetic process;GO:0006107,oxaloacetate metabolic process
A0A287BQT2_PIG	A0A287BQT2	ACO1	Citrate hydro-lyase	25468.4	26148.6	26131.5	27359.4	28107.5	29654.2	28012.2	27122.9	24911.4	28945	26002.5	29762.9	25916.2	28373.7	26682.2	28236.8	25916.2	28373.7	26682.2	28236.8	0.913387	0.025997	0	0.971292	0.464682	0	0.917815	0.116863	0	1.0634	0.212986	0	1.00485	0.922784	0	0.944943	0.349162	0	GO:0005737,cytoplasm;GO:0005829,cytosol;GO:0005783,endoplasmic reticulum;GO:0005794,Golgi apparatus;GO:0005739,mitochondrion	GO:0051539,4 iron, 4 sulfur cluster binding;GO:0003994,aconitate hydratase activity;GO:0047780,citrate dehydratase activity;GO:0046872,metal ion binding;GO:0003723,RNA binding;GO:0051538,3 iron, 4 sulfur cluster binding;GO:0030350,iron-responsive element binding	GO:0006879,cellular iron ion homeostasis;GO:0010040,response to iron(II) ion;GO:0006101,citrate metabolic process;GO:0050892,intestinal absorption;GO:0009791,post-embryonic development;GO:0006417,regulation of translation;GO:0006099,tricarboxylic acid cycle	ssc:100628006,path:ssc00020,Citrate cycle (TCA cycle);ssc:100628006,path:ssc00630,Glyoxylate and dicarboxylate metabolism
F1SRC5_PIG	F1SRC5	ACO2	Aconitate hydratase, mitochondrial	14727.1	15900.4	15686.2	15107.2	15803.8	17208.1	14761.3	15705	15684.8	16090.5	14782.3	16742.5	15437.9	16039.7	15383.7	15871.8	15437.9	16039.7	15383.7	15871.8	0.962481	0.447606	0	1.00352	0.914912	0	0.972664	0.558101	0	1.04264	0.396705	0	1.01058	0.852147	0	0.969249	0.497595	0	GO:0005829,cytosol;GO:0005739,mitochondrion	GO:0051539,4 iron, 4 sulfur cluster binding;GO:0003994,aconitate hydratase activity;GO:0047780,citrate dehydratase activity;GO:0046872,metal ion binding	GO:0006099,tricarboxylic acid cycle	ssc:396999,path:ssc00020,Citrate cycle (TCA cycle);ssc:396999,path:ssc00630,Glyoxylate and dicarboxylate metabolism
A0A287B1V5_PIG	A0A287B1V5	ACOT11	Acyl-CoA thioesterase 11	802.8	582.3	543.7	592.7	515.2	592.7	601.4	490.4	473.2	477.4	501.4	466.7	642.933	566.867	521.667	481.833	642.933	566.867	521.667	481.833	1.13419	0.420119	0	1.23246	0.249785	0	1.33435	0.118775	0	1.08665	0.397567	0	1.17648	0.037688	0	1.08267	0.391118	0	GO:0005829,cytosol	GO:0052689,carboxylic ester hydrolase activity;GO:0008289,lipid binding;GO:0016790,thiolester hydrolase activity;GO:0047617,acyl-CoA hydrolase activity;GO:0036042,long-chain fatty acyl-CoA binding	GO:0006631,fatty acid metabolic process;GO:0006637,acyl-CoA metabolic process
F1RUE0_PIG	F1RUE0	ACOT13	Acyl-CoA thioesterase 13	1060.5	1003.6	1196.5	1042.8	1228.3	1133	1060.8	1145.3	1261.6	1204.8	1153.2	1202.7	1086.87	1134.7	1155.9	1186.9	1086.87	1134.7	1155.9	1186.9	0.957845	0.574635	0	0.940277	0.44533	0	0.915719	0.168886	0	0.981659	0.801935	0	0.95602	0.405155	0	0.973882	0.635914	0	GO:0005739,mitochondrion	GO:0047617,acyl-CoA hydrolase activity	GO:0120163,negative regulation of cold-induced thermogenesis;GO:0051289,protein homotetramerization
A0A287BCT2_PIG	A0A287BCT2	ACOT4	Uncharacterized protein	1023.3	1197	1149	1123.3	1070	1170.4	1146.4	1154.9	1156.4	1204.3	1174.4	1242.8	1123.1	1121.23	1152.57	1207.17	1123.1	1121.23	1152.57	1207.17	1.00167	0.976418	0	0.974434	0.600426	0	0.93036	0.204041	0	0.972814	0.343201	0	0.928814	0.070655	0	0.95477	0.052744	0	GO:0005777,peroxisome	GO:0016790,thiolester hydrolase activity;GO:0047617,acyl-CoA hydrolase activity;GO:0004778,succinyl-CoA hydrolase activity	GO:0006637,acyl-CoA metabolic process;GO:0006631,fatty acid metabolic process;GO:0043649,dicarboxylic acid catabolic process;GO:0001676,long-chain fatty acid metabolic process;GO:0032788,saturated monocarboxylic acid metabolic process;GO:0046459,short-chain fatty acid metabolic process;GO:0006104,succinyl-CoA metabolic process;GO:0032789,unsaturated monocarboxylic acid metabolic process;GO:000003…
A0A286ZVQ0_PIG	A0A286ZVQ0	ACOT4	Uncharacterized protein	2684.8	2729.1	3265	2864.7	3027.9	2999.4	2896.1	2909.8	3098.3	2968.6	3087.7	3203.6	2892.97	2964	2968.07	3086.63	2892.97	2964	2968.07	3086.63	0.976035	0.731655	0	0.974697	0.723138	0	0.937256	0.384296	0	0.99863	0.963001	0	0.96027	0.220194	0	0.961587	0.276245	0	GO:0005777,peroxisome	GO:0016790,thiolester hydrolase activity;GO:0047617,acyl-CoA hydrolase activity;GO:0004778,succinyl-CoA hydrolase activity	GO:0006637,acyl-CoA metabolic process;GO:0006631,fatty acid metabolic process;GO:0043649,dicarboxylic acid catabolic process;GO:0001676,long-chain fatty acid metabolic process;GO:0032788,saturated monocarboxylic acid metabolic process;GO:0046459,short-chain fatty acid metabolic process;GO:0006104,succinyl-CoA metabolic process;GO:0032789,unsaturated monocarboxylic acid metabolic process;GO:000003…
A0A5G2R522_PIG	A0A5G2R522	ACOT4	Uncharacterized protein	3006.6	3924.7	3371.8	3450.9	3785.8	3743.2	3672	3687.1	3749.4	3710.7	3578.8	3529.2	3434.37	3659.97	3702.83	3606.23	3434.37	3659.97	3702.83	3606.23	0.93836	0.475609	0	0.927497	0.373029	0	0.952342	0.562218	0	0.988423	0.711414	0	1.0149	0.673412	0	1.02679	0.177569	0	GO:0005777,peroxisome	GO:0016790,thiolester hydrolase activity;GO:0047617,acyl-CoA hydrolase activity;GO:0004778,succinyl-CoA hydrolase activity	GO:0006637,acyl-CoA metabolic process;GO:0006631,fatty acid metabolic process;GO:0043649,dicarboxylic acid catabolic process;GO:0001676,long-chain fatty acid metabolic process;GO:0032788,saturated monocarboxylic acid metabolic process;GO:0046459,short-chain fatty acid metabolic process;GO:0006104,succinyl-CoA metabolic process;GO:0032789,unsaturated monocarboxylic acid metabolic process;GO:000003…
F1S3J0_PIG	F1S3J0	ACOT6	Uncharacterized protein	133.6	168	112.6	143.3	119.2	150.5	138.1	114.3	115.9	119.9	127	141.2	138.067	137.667	122.767	129.367	138.067	137.667	122.767	129.367	1.00291	0.983973	0	1.12463	0.440423	0	1.06725	0.64183	0	1.12137	0.288645	0	1.06416	0.50508	0	0.948982	0.54184	0		GO:0047617,acyl-CoA hydrolase activity	GO:0006637,acyl-CoA metabolic process;GO:0006631,fatty acid metabolic process
A0A5G2QIZ9_PIG	A0A5G2QIZ9	ACOT7	Acyl-CoA thioesterase 7	825	931	780.5	873.5	926.7	903.3	843.2	856.8	805.3	913.8	820.9	890.8	845.5	901.167	835.1	875.167	845.5	901.167	835.1	875.167	0.938228	0.303767	0	1.01245	0.836474	0	0.966102	0.603258	0	1.07911	0.038658	0	1.02971	0.460726	0	0.954218	0.277493	0	GO:0005829,cytosol;GO:0005654,nucleoplasm	GO:0052689,carboxylic ester hydrolase activity;GO:0016790,thiolester hydrolase activity;GO:0047617,acyl-CoA hydrolase activity;GO:0036042,long-chain fatty acyl-CoA binding;GO:0016290,palmitoyl-CoA hydrolase activity;GO:0042803,protein homodimerization activity	GO:0006637,acyl-CoA metabolic process;GO:0006631,fatty acid metabolic process;GO:1900535,palmitic acid biosynthetic process;GO:0015937,coenzyme A biosynthetic process;GO:0036116,long-chain fatty-acyl-CoA catabolic process;GO:0051792,medium-chain fatty acid biosynthetic process;GO:0036114,medium-chain fatty-acyl-CoA catabolic process
I3LA89_PIG	I3LA89	ACOT8	Acyl-CoA thioesterase 8	253.6	208.8	264.1	248.9	275.7	240.9	234.6	255.9	265	247.4	273.3	260.3	242.167	255.167	251.833	260.333	242.167	255.167	251.833	260.333	0.949053	0.550307	0	0.961615	0.641107	0	0.930218	0.38244	0	1.01324	0.821669	0	0.980154	0.709433	0	0.96735	0.508	0	GO:0005782,peroxisomal matrix	GO:0047617,acyl-CoA hydrolase activity;GO:0052815,medium-chain acyl-CoA hydrolase activity;GO:0016290,palmitoyl-CoA hydrolase activity	GO:0006637,acyl-CoA metabolic process;GO:0043649,dicarboxylic acid catabolic process;GO:0009062,fatty acid catabolic process;GO:0045225,negative regulation of CD4 production;GO:0016559,peroxisome fission	ssc:100157173,path:ssc00120,Primary bile acid biosynthesis;ssc:100157173,path:ssc04146,Peroxisome
K7GPJ4_PIG	K7GPJ4	ACOT9	Acyl-CoA thioesterase 9	1349.6	1329.6	1261.6	1275.2	1224.7	1340.8	1237.4	1274.4	1296.3	1346.2	1306.7	1250.9	1313.6	1280.23	1269.37	1301.27	1313.6	1280.23	1269.37	1301.27	1.02606	0.479973	0	1.03485	0.235361	0	1.00948	0.764078	0	1.00856	0.787752	0	0.983836	0.65413	0	0.975485	0.382591	0	GO:0005739,mitochondrion	GO:0016787,hydrolase activity;GO:0047617,acyl-CoA hydrolase activity	GO:0006637,acyl-CoA metabolic process
A0A287A7S9_PIG	A0A287A7S9	ACOX1	Acyl-coenzyme A oxidase	9049.3	11686.5	9257.4	9222.3	10672.3	11430.4	9804.8	9612.6	9659.6	10367.9	9391.7	10666.7	9997.73	10441.7	9692.33	10142.1	9997.73	10441.7	9692.33	10142.1	0.957484	0.698439	0	1.03151	0.737097	0	0.985766	0.88415	0	1.07731	0.313414	0	1.02954	0.711267	0	0.955653	0.312283	0	GO:0005777,peroxisome;GO:0005778,peroxisomal membrane	GO:0003997,acyl-CoA oxidase activity;GO:0071949,FAD binding;GO:0005504,fatty acid binding;GO:0050660,flavin adenine dinucleotide binding;GO:0016401,palmitoyl-CoA oxidase activity;GO:0030165,PDZ domain binding;GO:0042803,protein homodimerization activity;GO:0047485,protein N-terminus binding	GO:0033540,fatty acid beta-oxidation using acyl-CoA oxidase;GO:0055088,lipid homeostasis;GO:0000038,very long-chain fatty acid metabolic process;GO:0006635,fatty acid beta-oxidation;GO:0006091,generation of precursor metabolites and energy;GO:0050665,hydrogen peroxide biosynthetic process;GO:0006693,prostaglandin metabolic process;GO:0007283,spermatogenesis;GO:0140493,very long-chain fatty acid b…
A0A286ZWX4_PIG	A0A286ZWX4	ACOX1	Acyl-coenzyme A oxidase	278.5	296.6	294.7	248	307.1	238.3	256.6	261.5	313.8	255.9	243.9	253.6	289.933	264.467	277.3	251.133	289.933	264.467	277.3	251.133	1.09629	0.31629	0	1.04556	0.54618	0	1.1545	0.004712	0	0.95372	0.673045	0	1.05309	0.574044	0	1.10419	0.233685	0	GO:0005777,peroxisome;GO:0005778,peroxisomal membrane	GO:0003997,acyl-CoA oxidase activity;GO:0071949,FAD binding;GO:0005504,fatty acid binding;GO:0050660,flavin adenine dinucleotide binding;GO:0016401,palmitoyl-CoA oxidase activity;GO:0030165,PDZ domain binding;GO:0042803,protein homodimerization activity;GO:0047485,protein N-terminus binding	GO:0033540,fatty acid beta-oxidation using acyl-CoA oxidase;GO:0055088,lipid homeostasis;GO:0000038,very long-chain fatty acid metabolic process;GO:0006635,fatty acid beta-oxidation;GO:0006091,generation of precursor metabolites and energy;GO:0050665,hydrogen peroxide biosynthetic process;GO:0006693,prostaglandin metabolic process;GO:0007283,spermatogenesis;GO:0140493,very long-chain fatty acid b…
F1S9H9_PIG	F1S9H9	ACP1	Low molecular weight cytosolic acid phosphatase	1188.6	1172.1	1129.8	1121.2	1221.5	1282.6	1177.3	1175.7	1149	1194.5	1202.1	1179.9	1163.5	1208.43	1167.33	1192.17	1163.5	1208.43	1167.33	1192.17	0.962817	0.421342	0	0.996716	0.855705	0	0.975954	0.199718	0	1.03521	0.439551	0	1.01364	0.74923	0	0.97917	0.091989	0	GO:0005737,cytoplasm;GO:0005829,cytosol;GO:0042383,sarcolemma	GO:0003993,acid phosphatase activity;GO:0004726,non-membrane spanning protein tyrosine phosphatase activity;GO:0004725,protein tyrosine phosphatase activity		ssc:100737301,path:ssc00730,Thiamine metabolism;ssc:100737301,path:ssc00740,Riboflavin metabolism;ssc:100737301,path:ssc04520,Adherens junction
F1SIC2_PIG	F1SIC2	ACP2	Acid phosphatase 2, lysosomal	779.5	893.8	809.4	800.3	850.8	928.6	866.9	942.8	829.4	905.5	846.7	887.1	827.567	859.9	879.7	879.767	827.567	859.9	879.7	879.767	0.962399	0.557822	0	0.940737	0.336625	0	0.940666	0.245377	0	0.977492	0.712591	0	0.977418	0.654544	0	0.999924	0.99867	0	GO:0016021,integral component of membrane;GO:0005764,lysosome	GO:0003993,acid phosphatase activity;GO:0016791,phosphatase activity	GO:0016311,dephosphorylation;GO:0007040,lysosome organization
F1SPF0_PIG	F1SPF0	ACP3	Acid phosphatase 3	2839.6	3756.6	3353.3	3481.6	3986.7	3642.3	3683.9	3504.3	3498	3746	3925.7	3704.9	3316.5	3703.53	3562.07	3792.2	3316.5	3703.53	3562.07	3792.2	0.895496	0.272358	0	0.931061	0.418085	0	0.874558	0.157406	0	1.03971	0.429119	0	0.976619	0.616803	0	0.939314	0.065048	0	GO:0005615,extracellular space;GO:0016021,integral component of membrane;GO:0005764,lysosome;GO:0005886,plasma membrane	GO:0008253,5'-nucleotidase activity;GO:0003993,acid phosphatase activity;GO:0052642,lysophosphatidic acid phosphatase activity;GO:0016791,phosphatase activity;GO:0042803,protein homodimerization activity	GO:0046085,adenosine metabolic process;GO:0016311,dephosphorylation;GO:0007040,lysosome organization;GO:0060168,positive regulation of adenosine receptor signaling pathway;GO:0051930,regulation of sensory perception of pain
I3L555_PIG	I3L555	ACP4	Acid phosphatase 4	119.5	141.7	130.3	182.6	129	147.3	135	142.7	100.7	147.4	112.9	157.4	130.5	152.967	126.133	139.233	130.5	152.967	126.133	139.233	0.853127	0.256499	0	1.03462	0.777018	0	0.937276	0.589882	0	1.21274	0.257722	0	1.09864	0.543617	0	0.905913	0.521444	0	GO:0016021,integral component of membrane;GO:0005764,lysosome;GO:0045211,postsynaptic membrane	GO:0003993,acid phosphatase activity;GO:0016791,phosphatase activity;GO:0004725,protein tyrosine phosphatase activity;GO:0030971,receptor tyrosine kinase binding	GO:0016311,dephosphorylation;GO:0007040,lysosome organization;GO:0120154,negative regulation of ERBB4 signaling pathway;GO:0010977,negative regulation of neuron projection development;GO:0010955,negative regulation of protein processing;GO:0042476,odontogenesis;GO:1990264,peptidyl-tyrosine dephosphorylation involved in inactivation of protein kinase activity;GO:0048168,regulation of neuronal syna…
A0A5S8KUU6_PIG	A0A5S8KUU6	ACP5	Tartrate-resistant acid phosphatase type 5	45249.7	22191.9	17909.8	28490.7	20870.5	17099.9	19968.6	16941.5	20255.1	39130.2	28227.8	15554.7	28450.5	22153.7	19055.1	27637.6	28450.5	22153.7	19055.1	27637.6	1.28423	0.528202	0	1.49307	0.333818	0	1.02941	0.944055	0	1.16261	0.427682	0	0.801579	0.510034	0	0.689463	0.281116	0	GO:0005576,extracellular region	GO:0003993,acid phosphatase activity;GO:0008199,ferric iron binding;GO:0008198,ferrous iron binding	GO:0045453,bone resorption;GO:0006811,ion transport;GO:0055072,iron ion homeostasis;GO:0001503,ossification	ssc:397414,path:ssc00740,Riboflavin metabolism;ssc:397414,path:ssc04142,Lysosome;ssc:397414,path:ssc04380,Osteoclast differentiation;ssc:397414,path:ssc05323,Rheumatoid arthritis
A0A5G2QXR0_PIG	A0A5G2QXR0	ACP6	Acid phosphatase 6, lysophosphatidic	636.1	676.5	673.5	657.1	702.2	660	656.1	655.4	746	731.3	665.2	748.8	662.033	673.1	685.833	715.1	662.033	673.1	685.833	715.1	0.983559	0.601174	0	0.965298	0.507902	0	0.925791	0.136927	0	0.981434	0.722633	0	0.941267	0.225454	0	0.959073	0.498945	0	GO:0005739,mitochondrion	GO:0052642,lysophosphatidic acid phosphatase activity;GO:0016791,phosphatase activity	GO:0016311,dephosphorylation;GO:0002244,hematopoietic progenitor cell differentiation;GO:2001311,lysobisphosphatidic acid metabolic process
A0A5G2QGQ5_PIG	A0A5G2QGQ5	ACSF2	Acyl-CoA synthetase family member 2	3304.8	2920.8	2811.1	2914.5	3016.8	2868.3	2784.4	2836.7	2867.3	2980.4	2891.8	2795.3	3012.23	2933.2	2829.47	2889.17	3012.23	2933.2	2829.47	2889.17	1.02694	0.639007	0	1.06459	0.29446	0	1.0426	0.481949	0	1.03666	0.10721	0	1.01524	0.558898	0	0.979337	0.366462	0		GO:0031956,medium-chain fatty acid-CoA ligase activity	GO:0006631,fatty acid metabolic process
I3LK72_PIG	I3LK72	ACSF3	Acyl-CoA synthetase family member 3	342.6	427.3	337.8	362.5	351.6	359.6	354	373.7	351.3	382.3	387.5	378.5	369.233	357.9	359.667	382.767	369.233	357.9	359.667	382.767	1.03167	0.718133	0	1.0266	0.765104	0	0.964643	0.666948	0	0.995088	0.831409	0	0.935034	0.003987	0	0.93965	0.037321	0	GO:0005739,mitochondrion	GO:0016405,CoA-ligase activity;GO:0031957,very long-chain fatty acid-CoA ligase activity;GO:0090409,malonyl-CoA synthetase activity	GO:0006633,fatty acid biosynthetic process;GO:0090410,malonate catabolic process
A0A287BMY7_PIG	A0A287BMY7	ACSL1	Acyl-CoA synthetase long chain family member 1	813.3	782.6	793.1	797.7	823.5	708.5	826.6	805.9	746.6	911.4	800.9	777.4	796.333	776.567	793.033	829.9	796.333	776.567	793.033	829.9	1.02545	0.612019	0	1.00416	0.903691	0	0.959553	0.471701	0	0.979236	0.716841	0	0.935735	0.379552	0	0.955577	0.483263	0	GO:0005783,endoplasmic reticulum;GO:0016020,membrane;GO:0005739,mitochondrion;GO:0016021,integral component of membrane	GO:0047676,arachidonate-CoA ligase activity;GO:0004467,long-chain fatty acid-CoA ligase activity;GO:0016874,ligase activity	GO:0033211,adiponectin-activated signaling pathway;GO:0008610,lipid biosynthetic process;GO:0044539,long-chain fatty acid import into cell;GO:0035338,long-chain fatty-acyl-CoA biosynthetic process;GO:0120162,positive regulation of cold-induced thermogenesis;GO:0071902,positive regulation of protein serine/threonine kinase activity;GO:0000038,very long-chain fatty acid metabolic process
A0A287B8R8_PIG	A0A287B8R8	ACSL3	Acyl-CoA synthetase long chain family member 3	2631	2328.4	2202.2	2587.7	2492	2313.7	2649.3	2776.8	2336.4	2862.7	2381.3	2462.1	2387.2	2464.47	2587.5	2568.7	2387.2	2464.47	2587.5	2568.7	0.968648	0.6346	0	0.922589	0.334028	0	0.929342	0.406424	0	0.952451	0.467751	0	0.959422	0.571007	0	1.00732	0.928981	0	GO:0016021,integral component of membrane;GO:0005783,endoplasmic reticulum;GO:0005794,Golgi apparatus;GO:0005811,lipid droplet;GO:0048471,perinuclear region of cytoplasm	GO:0016874,ligase activity;GO:0004467,long-chain fatty acid-CoA ligase activity;GO:0019904,protein domain specific binding;GO:0019901,protein kinase binding	GO:0044539,long-chain fatty acid import into cell;GO:0042998,positive regulation of Golgi to plasma membrane protein transport;GO:2001247,positive regulation of phosphatidylcholine biosynthetic process;GO:0051047,positive regulation of secretion;GO:0034379,very-low-density lipoprotein particle assembly
F1S5J8_PIG	F1S5J8	ACSL5	Acyl-CoA synthetase long chain family member 5	446.3	506.7	465.5	424.6	497.5	444.1	526.2	539.8	488.4	575.3	443.8	486.8	472.833	455.4	518.133	501.967	472.833	455.4	518.133	501.967	1.03828	0.569208	0	0.912571	0.126569	0	0.941962	0.531744	0	0.878924	0.078317	0	0.907232	0.353671	0	1.03221	0.717692	0	GO:0005783,endoplasmic reticulum;GO:0016020,membrane;GO:0005739,mitochondrion;GO:0016021,integral component of membrane;GO:0005730,nucleolus;GO:0005654,nucleoplasm;GO:0005886,plasma membrane	GO:0047676,arachidonate-CoA ligase activity;GO:0004467,long-chain fatty acid-CoA ligase activity	GO:0008610,lipid biosynthetic process;GO:0001676,long-chain fatty acid metabolic process;GO:0035338,long-chain fatty-acyl-CoA biosynthetic process;GO:0010747,positive regulation of long-chain fatty acid import across plasma membrane
A0A5G2Q912_PIG	A0A5G2Q912	ACSL6	Acyl-CoA synthetase long chain family member 6	175.1	235	181.6	196.8	198.9	215.3	201.5	206.8	198.7	219.6	182	209.7	197.233	203.667	202.333	203.767	197.233	203.667	202.333	203.767	0.968412	0.762184	0	0.974794	0.802903	0	0.967937	0.781862	0	1.00659	0.843029	0	0.999509	0.994086	0	0.992966	0.906825	0	GO:0016021,integral component of membrane;GO:0005783,endoplasmic reticulum;GO:0016020,membrane	GO:0047676,arachidonate-CoA ligase activity;GO:0004467,long-chain fatty acid-CoA ligase activity;GO:0016874,ligase activity	GO:0008610,lipid biosynthetic process;GO:0035338,long-chain fatty-acyl-CoA biosynthetic process;GO:0007405,neuroblast proliferation;GO:0000038,very long-chain fatty acid metabolic process	ssc:100522126,path:ssc00061,Fatty acid biosynthesis;ssc:100522126,path:ssc00071,Fatty acid degradation;ssc:100522126,path:ssc04146,Peroxisome;ssc:100522126,path:ssc04216,Ferroptosis;ssc:100522126,path:ssc04920,Adipocytokine signaling pathway;ssc:100522126,path:ssc03320,PPAR signaling pathway;ssc:100522126,path:ssc04714,Thermogenesis
A0A287B7Q9_PIG	A0A287B7Q9	ACSS1	Propionate--CoA ligase	358.2	336.3	341.4	372.4	407.6	383.9	379.8	353.5	341.8	332.6	369.8	349.7	345.3	387.967	358.367	350.7	345.3	387.967	358.367	350.7	0.890025	0.025575	0	0.963538	0.373002	0	0.984602	0.690829	0	1.0826	0.12488	0	1.10626	0.067067	0	1.02186	0.647844	0	GO:0005759,mitochondrial matrix	GO:0003987,acetate-CoA ligase activity;GO:0016208,AMP binding;GO:0005524,ATP binding;GO:0050218,propionate-CoA ligase activity	GO:0019427,acetyl-CoA biosynthetic process from acetate
A0A287AT39_PIG	A0A287AT39	ACSS1	Acetyl-coenzyme A synthetase	905.4	989.7	822.4	911.8	877.3	1070.2	953.7	907.9	879.6	932.7	899.8	1011.7	905.833	953.1	913.733	948.067	905.833	953.1	913.733	948.067	0.950407	0.570343	0	0.991354	0.888517	0	0.955453	0.511021	0	1.04308	0.56707	0	1.00531	0.944583	0	0.963786	0.43491	0	GO:0005759,mitochondrial matrix	GO:0003987,acetate-CoA ligase activity;GO:0016208,AMP binding;GO:0005524,ATP binding;GO:0050218,propionate-CoA ligase activity	GO:0019427,acetyl-CoA biosynthetic process from acetate
A0A287BEZ5_PIG	A0A287BEZ5	ACSS2	Propionate--CoA ligase	712.6	590.8	681	649.8	709.8	585.8	640.8	725.9	665.6	670.8	709.9	633.1	661.467	648.467	677.433	671.267	661.467	648.467	677.433	671.267	1.02005	0.811805	0	0.976431	0.737245	0	0.985401	0.829729	0	0.957241	0.54473	0	0.966034	0.616962	0	1.00919	0.863376	0	GO:0005829,cytosol;GO:0005654,nucleoplasm	GO:0003987,acetate-CoA ligase activity;GO:0050218,propionate-CoA ligase activity	GO:0008610,lipid biosynthetic process
A0A287B4R8_PIG	A0A287B4R8	ACSS3	Propionate--CoA ligase	772	876.8	914	957.2	929.4	853.5	848	912.5	834.5	1036.4	825.6	1029.4	854.267	913.367	865	963.8	854.267	913.367	865	963.8	0.935294	0.324136	0	0.987592	0.836853	0	0.886353	0.248446	0	1.05591	0.285207	0	0.947672	0.542019	0	0.897489	0.248428	0	GO:0005759,mitochondrial matrix	GO:0003987,acetate-CoA ligase activity;GO:0050218,propionate-CoA ligase activity
A0A287AVS8_PIG	A0A287AVS8	ACTA2	Actin alpha 2, smooth muscle	2305.6	2827	3194	2720.4	2725.9	2989.3	2710.6	2913	2737.3	3152.6	2776	2952	2775.53	2811.87	2786.97	2960.2	2775.53	2811.87	2786.97	2960.2	0.987079	0.900402	0	0.995898	0.967709	0	0.937617	0.545278	0	1.00893	0.830665	0	0.949891	0.350287	0	0.941479	0.24104	0	GO:0015629,actin cytoskeleton;GO:0032991,protein-containing complex;GO:0030485,smooth muscle contractile fiber;GO:0044297,cell body;GO:0005737,cytoplasm;GO:0005869,dynactin complex;GO:0030175,filopodium;GO:0030027,lamellipodium	GO:0019901,protein kinase binding	GO:0072144,glomerular mesangial cell development;GO:0008217,regulation of blood pressure;GO:0009615,response to virus;GO:0014829,vascular associated smooth muscle contraction;GO:0090131,mesenchyme migration;GO:0010628,positive regulation of gene expression	ssc:733615,path:ssc04371,Apelin signaling pathway;ssc:733615,path:ssc04926,Relaxin signaling pathway;ssc:733615,path:ssc04270,Vascular smooth muscle contraction
A0A287A4R1_PIG	A0A287A4R1	ACTBL2	Actin beta like 2	111.9	85.3	126.2	115.8	145.3	93.7	124.1	117.6	132	115.7	130.1	118.4	107.8	118.267	124.567	121.4	107.8	118.267	124.567	121.4	0.911499	0.613869	0	0.8654	0.256805	0	0.887974	0.346974	0	0.949425	0.705495	0	0.97419	0.850482	0	1.02608	0.629527	0	GO:0005884,actin filament;GO:0030424,axon;GO:0005737,cytoplasm;GO:0098978,glutamatergic synapse;GO:0016020,membrane;GO:0035267,NuA4 histone acetyltransferase complex;GO:0045202,synapse	GO:0019901,protein kinase binding;GO:0098973,structural constituent of postsynaptic actin cytoskeleton	GO:0007409,axonogenesis;GO:0048870,cell motility
A0A5G2QKZ4_PIG	A0A5G2QKZ4	ACTC1	Actin alpha cardiac muscle 1	19101.4	18024.9	28451.3	19670.8	19840.4	20455.5	20919.9	19243.2	18955.5	18781.7	20453.4	18995.8	21859.2	19988.9	19706.2	19410.3	21859.2	19988.9	19706.2	19410.3	1.09357	0.603202	0	1.10926	0.557303	0	1.12617	0.505534	0	1.01435	0.689269	0	1.02981	0.372539	0	1.01524	0.732392	0	GO:0005884,actin filament;GO:0044297,cell body;GO:0005737,cytoplasm;GO:0005869,dynactin complex;GO:0030175,filopodium;GO:0098978,glutamatergic synapse;GO:0031674,I band;GO:0030027,lamellipodium;GO:0030017,sarcomere	GO:0005524,ATP binding;GO:0016887,ATPase activity;GO:0017022,myosin binding	GO:0007015,actin filament organization;GO:0033275,actin-myosin filament sliding;GO:0055008,cardiac muscle tissue morphogenesis;GO:0055003,cardiac myofibril assembly;GO:0060047,heart contraction;GO:0090131,mesenchyme migration;GO:0043066,negative regulation of apoptotic process;GO:0010628,positive regulation of gene expression;GO:0030240,skeletal muscle thin filament assembly	ssc:100152267,path:ssc04260,Cardiac muscle contraction;ssc:100152267,path:ssc04261,Adrenergic signaling in cardiomyocytes;ssc:100152267,path:ssc05410,Hypertrophic cardiomyopathy (HCM);ssc:100152267,path:ssc05414,Dilated cardiomyopathy (DCM)
A0A287A5G1_PIG	A0A287A5G1	ACTG1	Uncharacterized protein	112968	103160	112844	107340	107627	104853	108389	103055	105605	102933	109484	104052	109658	106607	105683	105490	109658	106607	105683	105490	1.02862	0.416028	0	1.03761	0.331017	0	1.03951	0.337417	0	1.00874	0.630209	0	1.01059	0.639418	0	1.00183	0.943096	0	GO:0005856,cytoskeleton;GO:0097433,dense body;GO:0005925,focal adhesion;GO:0005886,plasma membrane			ssc:397653,path:ssc04015,Rap1 signaling pathway;ssc:397653,path:ssc04390,Hippo signaling pathway;ssc:397653,path:ssc04145,Phagosome;ssc:397653,path:ssc04210,Apoptosis;ssc:397653,path:ssc04510,Focal adhesion;ssc:397653,path:ssc04520,Adherens junction;ssc:397653,path:ssc04530,Tight junction;ssc:397653,path:ssc04810,Regulation of actin cytoskeleton;ssc:397653,path:ssc04611,Platelet activation;ssc:39…
F1SGC8_PIG	F1SGC8	ACTL6A	Actin like 6A	2171.1	2228.4	2277.6	2263.6	2357.8	2344	2292.4	2379.6	2281.5	2242	2279	2360.2	2225.7	2321.8	2317.83	2293.73	2225.7	2321.8	2317.83	2293.73	0.95861	0.086774	0	0.96025	0.102749	0	0.970339	0.217563	0	1.00171	0.930511	0	1.01224	0.571686	0	1.01051	0.633128	0	GO:0031011,Ino80 complex;GO:0071564,npBAF complex;GO:0035267,NuA4 histone acetyltransferase complex;GO:0005886,plasma membrane;GO:0016514,SWI/SNF complex	GO:0003682,chromatin binding	GO:0043044,ATP-dependent chromatin remodeling;GO:0001825,blastocyst formation;GO:0043968,histone H2A acetylation;GO:0043967,histone H4 acetylation;GO:0007399,nervous system development;GO:0003407,neural retina development;GO:0006357,regulation of transcription by RNA polymerase II	ssc:100523570,path:ssc04714,Thermogenesis;ssc:100523570,path:ssc05225,Hepatocellular carcinoma
I3LLY3_PIG	I3LLY3	ACTN1	Uncharacterized protein	13712.4	15023.7	22595.2	18379	14917.1	16013.9	15007	14955.8	14448	15319.3	15210.9	14298.7	17110.4	16436.7	14803.6	14943	17110.4	16436.7	14803.6	14943	1.04099	0.830586	0	1.15583	0.452421	0	1.14505	0.480211	0	1.11032	0.190401	0	1.09996	0.235768	0	0.990673	0.725248	0	GO:0005884,actin filament;GO:0005903,brush border;GO:0005916,fascia adherens;GO:0005925,focal adhesion;GO:0098978,glutamatergic synapse;GO:0001726,ruffle;GO:0001725,stress fiber;GO:0030018,Z disc	GO:0003779,actin binding;GO:0005509,calcium ion binding;GO:0051015,actin filament binding;GO:0003725,double-stranded RNA binding;GO:0005178,integrin binding;GO:0044325,ion channel binding;GO:0030374,nuclear receptor coactivator activity;GO:0042803,protein homodimerization activity;GO:0099186,structural constituent of postsynapse;GO:0017166,vinculin binding	GO:0051017,actin filament bundle assembly;GO:0051639,actin filament network formation;GO:0048041,focal adhesion assembly;GO:0051271,negative regulation of cellular component movement;GO:0030220,platelet formation
F1RHL9_PIG	F1RHL9	ACTN2	Actinin alpha 2	1161.6	1418.2	1256.9	1246	1195.1	1314	1188.8	1212.7	1186	1293.4	1240.3	1304	1278.9	1251.7	1195.83	1279.23	1278.9	1251.7	1195.83	1279.23	1.02173	0.757967	0	1.06946	0.33223	0	0.999739	0.996772	0	1.04672	0.19035	0	0.978477	0.525949	0	0.934805	0.017718	0	GO:0030175,filopodium;GO:0005925,focal adhesion;GO:0005886,plasma membrane;GO:0030018,Z disc	GO:0003779,actin binding;GO:0005509,calcium ion binding;GO:0051015,actin filament binding;GO:0051373,FATZ binding;GO:0042802,identical protein binding;GO:0044325,ion channel binding;GO:0030274,LIM domain binding;GO:0030374,nuclear receptor coactivator activity;GO:0005546,phosphatidylinositol-4,5-bisphosphate binding;GO:0031432,titin binding;GO:0070080,titin Z domain binding	GO:0051695,actin filament uncapping;GO:0055013,cardiac muscle cell development;GO:0048041,focal adhesion assembly;GO:0030035,microspike assembly;GO:0006936,muscle contraction;GO:1901017,negative regulation of potassium ion transmembrane transporter activity;GO:2000009,negative regulation of protein localization to cell surface;GO:0086097,phospholipase C-activating angiotensin-activated signaling …	ssc:100157406,path:ssc05412,Arrhythmogenic right ventricular cardiomyopathy (ARVC)
A0A287BAZ5_PIG	A0A287BAZ5	ACTN4	Actinin alpha 4	112.6	162.2	111.9	166.7	111.3	143.7	112.3	115.1	107.8	150	131.2	135.9	128.9	140.567	111.733	139.033	128.9	140.567	111.733	139.033	0.917003	0.640647	0	1.15364	0.364286	0	0.927116	0.595284	0	1.25805	0.14989	0	1.01103	0.932598	0	0.803644	0.010633	-1	GO:0015629,actin cytoskeleton;GO:0005829,cytosol;GO:0016604,nuclear body;GO:0048471,perinuclear region of cytoplasm;GO:1990904,ribonucleoprotein complex	GO:0051015,actin filament binding;GO:0005509,calcium ion binding;GO:0031490,chromatin DNA binding;GO:0044325,ion channel binding;GO:0030374,nuclear receptor coactivator activity;GO:0001882,nucleoside binding;GO:0042803,protein homodimerization activity;GO:0042974,retinoic acid receptor binding;GO:0000977,RNA polymerase II transcription regulatory region sequence-specific DNA binding;GO:0003779,ac…	GO:1900025,negative regulation of substrate adhesion-dependent cell spreading;GO:0035357,peroxisome proliferator activated receptor signaling pathway;GO:0030335,positive regulation of cell migration;GO:1901224,positive regulation of NIK/NF-kappaB signaling;GO:0048384,retinoic acid receptor signaling pathway;GO:0033209,tumor necrosis factor-mediated signaling pathway;GO:0030050,vesicle transport a…	ssc:100517284,path:ssc04510,Focal adhesion;ssc:100517284,path:ssc04520,Adherens junction;ssc:100517284,path:ssc04530,Tight junction;ssc:100517284,path:ssc04810,Regulation of actin cytoskeleton;ssc:100517284,path:ssc04670,Leukocyte transendothelial migration;ssc:100517284,path:ssc05203,Viral carcinogenesis;ssc:100517284,path:ssc05322,Systemic lupus erythematosus;ssc:100517284,path:ssc05146,Amoebia…
F1RI39_PIG	F1RI39	ACTN4	Actinin alpha 4	49630.5	49419	51014	53024	51528	54955.9	48964.8	51247.3	51424.9	48774.4	51507	52479.4	50021.2	53169.3	50545.7	50920.3	50021.2	53169.3	50545.7	50920.3	0.94079	0.04719	0	0.989623	0.605423	0	0.982343	0.500912	0	1.05191	0.107657	0	1.04417	0.205233	0	0.992643	0.797035	0	GO:0015629,actin cytoskeleton;GO:0005829,cytosol;GO:0016604,nuclear body;GO:0048471,perinuclear region of cytoplasm;GO:1990904,ribonucleoprotein complex	GO:0051015,actin filament binding;GO:0005509,calcium ion binding;GO:0031490,chromatin DNA binding;GO:0044325,ion channel binding;GO:0030374,nuclear receptor coactivator activity;GO:0001882,nucleoside binding;GO:0042803,protein homodimerization activity;GO:0042974,retinoic acid receptor binding;GO:0000977,RNA polymerase II transcription regulatory region sequence-specific DNA binding;GO:0003779,ac…	GO:1900025,negative regulation of substrate adhesion-dependent cell spreading;GO:0035357,peroxisome proliferator activated receptor signaling pathway;GO:0030335,positive regulation of cell migration;GO:1901224,positive regulation of NIK/NF-kappaB signaling;GO:0048384,retinoic acid receptor signaling pathway;GO:0033209,tumor necrosis factor-mediated signaling pathway;GO:0030050,vesicle transport a…	ssc:100517284,path:ssc04510,Focal adhesion;ssc:100517284,path:ssc04520,Adherens junction;ssc:100517284,path:ssc04530,Tight junction;ssc:100517284,path:ssc04810,Regulation of actin cytoskeleton;ssc:100517284,path:ssc04670,Leukocyte transendothelial migration;ssc:100517284,path:ssc05203,Viral carcinogenesis;ssc:100517284,path:ssc05322,Systemic lupus erythematosus;ssc:100517284,path:ssc05146,Amoebia…
A0A287A7I2_PIG	A0A287A7I2	ACTN4	Actinin alpha 4	525.6	811.8	668.7	669.6	640.6	760.6	621.6	709.2	645.3	705.6	612.8	797.4	668.7	690.267	658.7	705.267	668.7	690.267	658.7	705.267	0.968756	0.822744	0	1.01518	0.913696	0	0.948152	0.728805	0	1.04792	0.518344	0	0.978731	0.827241	0	0.933973	0.476645	0	GO:0015629,actin cytoskeleton;GO:0005829,cytosol;GO:0016604,nuclear body;GO:0048471,perinuclear region of cytoplasm;GO:1990904,ribonucleoprotein complex	GO:0051015,actin filament binding;GO:0005509,calcium ion binding;GO:0031490,chromatin DNA binding;GO:0044325,ion channel binding;GO:0030374,nuclear receptor coactivator activity;GO:0001882,nucleoside binding;GO:0042803,protein homodimerization activity;GO:0042974,retinoic acid receptor binding;GO:0000977,RNA polymerase II transcription regulatory region sequence-specific DNA binding;GO:0003779,ac…	GO:1900025,negative regulation of substrate adhesion-dependent cell spreading;GO:0035357,peroxisome proliferator activated receptor signaling pathway;GO:0030335,positive regulation of cell migration;GO:1901224,positive regulation of NIK/NF-kappaB signaling;GO:0048384,retinoic acid receptor signaling pathway;GO:0033209,tumor necrosis factor-mediated signaling pathway;GO:0030050,vesicle transport a…	ssc:100517284,path:ssc04510,Focal adhesion;ssc:100517284,path:ssc04520,Adherens junction;ssc:100517284,path:ssc04530,Tight junction;ssc:100517284,path:ssc04810,Regulation of actin cytoskeleton;ssc:100517284,path:ssc04670,Leukocyte transendothelial migration;ssc:100517284,path:ssc05203,Viral carcinogenesis;ssc:100517284,path:ssc05322,Systemic lupus erythematosus;ssc:100517284,path:ssc05146,Amoebia…
I3LHK5_PIG	I3LHK5	ACTR10	Actin-related protein 10	637	645.1	592.9	675.3	657.2	671.5	675.2	646.9	625.2	704.7	682.4	699.4	625	668	649.1	695.5	625	668	649.1	695.5	0.935629	0.066041	0	0.962872	0.329778	0	0.898634	0.015929	0	1.02912	0.289396	0	0.96046	0.034097	0	0.933285	0.043814	0	GO:0005737,cytoplasm;GO:0005856,cytoskeleton;GO:1904115,axon cytoplasm;GO:0005869,dynactin complex		GO:0007018,microtubule-based movement;GO:0098958,retrograde axonal transport of mitochondrion
A0A287A059_PIG	A0A287A059	ACTR1A	Actin related protein 1A	5790.5	5399.7	5891.6	5863.3	6492.3	5906.3	5912.6	5926.7	6199.5	6173.5	5787.1	5824.1	5693.93	6087.3	6012.93	5928.23	5693.93	6087.3	6012.93	5928.23	0.935379	0.193976	0	0.946948	0.14529	0	0.960477	0.293741	0	1.01237	0.755869	0	1.02683	0.539375	0	1.01429	0.612708	0	GO:0099738,cell cortex region;GO:0005813,centrosome
F6QA36_PIG	F6QA36	ACTR2	Actin related protein 2	6385	6444.1	6316	6630.9	6796	6843.3	6461	6453.6	6099.8	6853.8	6475	6449.9	6381.7	6756.73	6338.13	6592.9	6381.7	6756.73	6338.13	6592.9	0.944495	0.007231	0	1.00687	0.744626	0	0.967966	0.194852	0	1.06604	0.036569	0	1.02485	0.323593	0	0.961357	0.223128	0	GO:0030478,actin cap;GO:0005885,Arp2/3 protein complex;GO:0005829,cytosol;GO:0005634,nucleus;GO:0035861,site of double-strand break	GO:0051015,actin filament binding;GO:0005200,structural constituent of cytoskeleton	GO:0034314,Arp2/3 complex-mediated actin nucleation;GO:0008356,asymmetric cell division;GO:0071346,cellular response to interferon-gamma;GO:0060271,cilium assembly;GO:0016482,cytosolic transport;GO:0007163,establishment or maintenance of cell polarity;GO:0016344,meiotic chromosome movement towards spindle pole;GO:0033206,meiotic cytokinesis;GO:1905168,positive regulation of double-strand break re…
A0A287BS06_PIG	A0A287BS06	ACTR3	Actin-like protein 3	13877.7	12989.5	13370.9	14128.2	13925.8	13831.8	13122.7	13004.1	12927.6	14227.6	14218.4	13371.8	13412.7	13961.9	13018.1	13939.3	13412.7	13961.9	13018.1	13939.3	0.960662	0.113317	0	1.03031	0.208552	0	0.962224	0.241167	0	1.0725	0.000825	0	1.00163	0.942814	0	0.933918	0.03343	0	GO:0005885,Arp2/3 protein complex;GO:0042995,cell projection;GO:0005903,brush border;GO:0005911,cell-cell junction;GO:0005737,cytoplasm;GO:0030027,lamellipodium;GO:0005634,nucleus	GO:0003779,actin binding;GO:0005524,ATP binding;GO:0051015,actin filament binding;GO:0005200,structural constituent of cytoskeleton	GO:0034314,Arp2/3 complex-mediated actin nucleation;GO:0008356,asymmetric cell division;GO:0071346,cellular response to interferon-gamma;GO:0060271,cilium assembly;GO:0007163,establishment or maintenance of cell polarity;GO:0016344,meiotic chromosome movement towards spindle pole;GO:0033206,meiotic cytokinesis;GO:0010592,positive regulation of lamellipodium assembly;GO:0045944,positive regulation…
F1S0H6_PIG	F1S0H6	ACVR2A	Serine/threonine-protein kinase receptor	88.1	73.4	71.7	76.5	85.9	67.7	75.4	62.3	70.5	67.2	81.1	71.8	77.7333	76.7	69.4	73.3667	77.7333	76.7	69.4	73.3667	1.01347	0.895657	0	1.12008	0.266481	0	1.05952	0.545534	0	1.10519	0.324085	0	1.04543	0.642906	0	0.945934	0.517567	0	GO:0009986,cell surface;GO:0005737,cytoplasm;GO:0034673,inhibin-betaglycan-ActRII complex;GO:0016021,integral component of membrane;GO:0043235,receptor complex;GO:0048179,activin receptor complex;GO:0005886,plasma membrane	GO:0048185,activin binding;GO:0017002,activin-activated receptor activity;GO:0005524,ATP binding;GO:0098821,BMP receptor activity;GO:0015026,coreceptor activity;GO:0019838,growth factor binding;GO:0034711,inhibin binding;GO:0046872,metal ion binding;GO:0030165,PDZ domain binding;GO:0043621,protein self-association;GO:0004674,protein serine/threonine kinase activity	GO:0009952,anterior/posterior pattern specification;GO:0007368,determination of left/right symmetry;GO:0048706,embryonic skeletal system development;GO:0001702,gastrulation with mouth forming second;GO:0007498,mesoderm development;GO:0043084,penile erection;GO:0032927,positive regulation of activin receptor signaling pathway;GO:0030501,positive regulation of bone mineralization;GO:0045648,positiv…
A0A5G2RAG0_PIG	A0A5G2RAG0	ACY1	N-acyl-L-amino-acid amidohydrolase	1273	1480.1	1378.6	1477.6	1455.3	1486.2	1467.5	1404.5	1428.9	1295.4	1449.6	1505	1377.23	1473.03	1433.63	1416.67	1377.23	1473.03	1433.63	1416.67	0.934964	0.188446	0	0.960659	0.418131	0	0.972165	0.672625	0	1.02748	0.127281	0	1.03979	0.424066	0	1.01198	0.80792	0	GO:0005737,cytoplasm	GO:0004046,aminoacylase activity;GO:0046872,metal ion binding	GO:0006520,cellular amino acid metabolic process	ssc:396930,path:ssc00220,Arginine biosynthesis
J9JIK5_PIG	J9JIK5	ACYP1	Acylphosphatase	845.4	915.2	901.3	926.8	905.6	980.5	925.6	973.3	840.3	873.5	882.5	995.7	887.3	937.633	913.067	917.233	887.3	937.633	913.067	917.233	0.946319	0.178132	0	0.97178	0.592543	0	0.967366	0.540033	0	1.02691	0.61288	0	1.02224	0.675127	0	0.995457	0.943568	0		GO:0003998,acylphosphatase activity		ssc:100155997,path:ssc00620,Pyruvate metabolism
A0A5G2RKL2_PIG	A0A5G2RKL2	ACYP2	Acylphosphatase	92.4	56.7	51.4	60.3	45.2	66.3	54.8	58.5	52.8	73.3	56.1	54.4	66.8333	57.2667	55.3667	61.2667	66.8333	57.2667	55.3667	61.2667	1.16705	0.540753	0	1.2071	0.426991	0	1.09086	0.715402	0	1.03432	0.784436	0	0.934712	0.669865	0	0.9037	0.399531	0		GO:0003998,acylphosphatase activity
A0A5G2RBE9_PIG	A0A5G2RBE9	ACYP2	Acylphosphatase	184.1	187.1	156.3	167.1	163.1	172.7	174.5	171.2	168.2	180.3	167.7	166.5	175.833	167.633	171.3	171.5	175.833	167.633	171.3	171.5	1.04892	0.4662	0	1.02646	0.672981	0	1.02527	0.707556	0	0.978595	0.332123	0	0.977454	0.499848	0	0.998834	0.968591	0		GO:0003998,acylphosphatase activity
A0A5G2RG61_PIG	A0A5G2RG61	ADA	Adenosine deaminase	657.9	611.6	667.6	671	610.3	673.4	630.5	580.5	682.7	586.6	688.5	564.5	645.7	651.567	631.233	613.2	645.7	651.567	631.233	613.2	0.990996	0.838158	0	1.02292	0.693977	0	1.053	0.481392	0	1.03221	0.602472	0	1.06257	0.426717	0	1.02941	0.727597	0	GO:0030054,cell junction;GO:0060205,cytoplasmic vesicle lumen;GO:0005886,plasma membrane;GO:0005829,cytosol;GO:0009897,external side of plasma membrane;GO:0005764,lysosome	GO:0019239,deaminase activity;GO:0004000,adenosine deaminase activity;GO:0008270,zinc ion binding	GO:0009168,purine ribonucleoside monophosphate biosynthetic process;GO:0006154,adenosine catabolic process;GO:0043103,hypoxanthine salvage;GO:0046103,inosine biosynthetic process;GO:0060169,negative regulation of adenosine receptor signaling pathway;GO:0042110,T cell activation;GO:0006196,AMP catabolic process;GO:0046059,dAMP catabolic process;GO:0046061,dATP catabolic process;GO:0006157,deoxyade…
A0A287BDN3_PIG	A0A287BDN3	ADA2	Adenosine deaminase	143.3	170.9	165.9	174.4	175.5	189.2	164	170.5	159.1	218.5	215.3	200.9	160.033	179.7	164.533	211.567	160.033	179.7	164.533	211.567	0.890558	0.113441	0	0.97265	0.647215	0	0.75642	0.006895	-1	1.09218	0.05893	0	0.849378	0.011504	0	0.77769	0.001762	-1	GO:0005615,extracellular space	GO:0004000,adenosine deaminase activity;GO:0031685,adenosine receptor binding;GO:0008201,heparin binding;GO:0043394,proteoglycan binding;GO:0008270,zinc ion binding;GO:0042803,protein homodimerization activity	GO:0006154,adenosine catabolic process;GO:0046103,inosine biosynthetic process	ssc:397079,path:ssc00230,Purine metabolism
F1RZH3_PIG	F1RZH3	ADAM10	Disintegrin and metalloproteinase domain-containing protein 10	2615.3	2918.6	2715.3	2815	2742.3	2741.9	2592.8	2886.6	2699.2	2851.8	2637.1	2877	2749.73	2766.4	2726.2	2788.63	2749.73	2766.4	2726.2	2788.63	0.993975	0.865745	0	1.00863	0.858546	0	0.986051	0.756788	0	1.01475	0.675749	0	0.992027	0.794601	0	0.977611	0.615311	0	GO:0005912,adherens junction;GO:0030424,axon;GO:0009986,cell surface;GO:0030136,clathrin-coated vesicle;GO:0030425,dendrite;GO:0098978,glutamatergic synapse;GO:0000139,Golgi membrane;GO:0005798,Golgi-associated vesicle;GO:0005634,nucleus;GO:0097038,perinuclear endoplasmic reticulum;GO:0005886,plasma membrane;GO:0046930,pore complex;GO:0014069,postsynaptic density;GO:0097060,synaptic membrane;GO:0…	GO:0004175,endopeptidase activity;GO:0046872,metal ion binding;GO:0004222,metalloendopeptidase activity;GO:1902945,metalloendopeptidase activity involved in amyloid precursor protein catabolic process;GO:0042803,protein homodimerization activity;GO:0019901,protein kinase binding;GO:0017124,SH3 domain binding	GO:0034332,adherens junction organization;GO:0090102,cochlea development;GO:0051089,constitutive protein ectodomain proteolysis;GO:0001701,in utero embryonic development;GO:0006509,membrane protein ectodomain proteolysis;GO:0042117,monocyte activation;GO:0007162,negative regulation of cell adhesion;GO:0010629,negative regulation of gene expression;GO:0007219,Notch signaling pathway;GO:0046931,por…	ssc:397345,path:ssc05010,Alzheimer disease
K7GN11_PIG	K7GN11	ADAM17	Disintegrin and metalloproteinase domain-containing protein 17	445	425.9	373	429.9	373.8	403.6	410.4	434.4	393.5	420.4	384.6	426.1	414.633	402.433	412.767	410.367	414.633	402.433	412.767	410.367	1.03032	0.674247	0	1.00452	0.943128	0	1.0104	0.873511	0	0.974966	0.634038	0	0.980668	0.721886	0	1.00585	0.898077	0	GO:0005886,plasma membrane;GO:0016021,integral component of membrane;GO:0015629,actin cytoskeleton;GO:0016324,apical plasma membrane;GO:0009986,cell surface;GO:0005911,cell-cell junction;GO:0005829,cytosol;GO:0005925,focal adhesion;GO:0005887,integral component of plasma membrane;GO:0045121,membrane raft;GO:0032587,ruffle membrane	GO:0004175,endopeptidase activity;GO:0046872,metal ion binding;GO:0004222,metalloendopeptidase activity;GO:0005112,Notch binding;GO:0017124,SH3 domain binding;GO:0005178,integrin binding;GO:0005138,interleukin-6 receptor binding;GO:1902945,metalloendopeptidase activity involved in amyloid precursor protein catabolic process;GO:0030165,PDZ domain binding	GO:0006509,membrane protein ectodomain proteolysis;GO:0007220,Notch receptor processing;GO:0007219,Notch signaling pathway;GO:0070374,positive regulation of ERK1 and ERK2 cascade;GO:0006508,proteolysis;GO:0033209,tumor necrosis factor-mediated signaling pathway;GO:0033627,cell adhesion mediated by integrin;GO:0071403,cellular response to high density lipoprotein particle stimulus;GO:0050830,defen…
A0A5G2RJ12_PIG	A0A5G2RJ12	ADAM28	ADAM metallopeptidase domain 28	395	351.5	352.4	468.4	315.7	381.4	338.6	310.5	333.7	346.5	357.2	340.5	366.3	388.5	327.6	348.067	366.3	388.5	327.6	348.067	0.942857	0.65794	0	1.11813	0.082189	0	1.05238	0.295422	0	1.1859	0.247942	0	1.11617	0.414874	0	0.941199	0.108771	0	GO:0016021,integral component of membrane;GO:0005886,plasma membrane;GO:0005739,mitochondrion	GO:0004222,metalloendopeptidase activity;GO:0004175,endopeptidase activity;GO:0008237,metallopeptidase activity	GO:0007229,integrin-mediated signaling pathway
A0A287AQW4_PIG	A0A287AQW4	ADAM9	ADAM metallopeptidase domain 9	456.7	389.1	437.2	451.9	434.1	411.9	434	432.4	460.5	424.2	469.9	428.5	427.667	432.633	442.3	440.867	427.667	432.633	442.3	440.867	0.98852	0.840833	0	0.966915	0.543354	0	0.970059	0.622949	0	0.978145	0.547424	0	0.981325	0.68098	0	1.00325	0.937533	0	GO:0016021,integral component of membrane;GO:0005615,extracellular space	GO:0004222,metalloendopeptidase activity;GO:0005178,integrin binding	GO:0033631,cell-cell adhesion mediated by integrin;GO:0007229,integrin-mediated signaling pathway;GO:0006509,membrane protein ectodomain proteolysis;GO:0007179,transforming growth factor beta receptor signaling pathway
F1SHP1_PIG	F1SHP1	ADAMTS1	ADAM metallopeptidase with thrombospondin type 1 motif 1	101.5	103.5	78.6	88.1	86.7	87.2	93.6	78.3	93.2	125.4	97.1	73.6	94.5333	87.3333	88.3667	98.7	94.5333	87.3333	88.3667	98.7	1.08244	0.418902	0	1.06978	0.549317	0	0.957785	0.818148	0	0.988306	0.847897	0	0.884836	0.490242	0	0.895306	0.548762	0	GO:0031012,extracellular matrix;GO:0005576,extracellular region;GO:0005604,basement membrane;GO:0031410,cytoplasmic vesicle	GO:0004222,metalloendopeptidase activity;GO:0008270,zinc ion binding;GO:0008201,heparin binding	GO:0030198,extracellular matrix organization;GO:0060347,heart trabecula formation;GO:0001822,kidney development;GO:0016525,negative regulation of angiogenesis;GO:0001542,ovulation from ovarian follicle;GO:1900087,positive regulation of G1/S transition of mitotic cell cycle;GO:1904754,positive regulation of vascular associated smooth muscle cell migration;GO:1904707,positive regulation of vascular…
I3LAK9_PIG	I3LAK9	ADAMTS2	ADAM metallopeptidase with thrombospondin type 1 motif 2	378.4	275.2	452.7	372	333	363.6	303.1	302.8	474.5	359.7	498.5	354.9	368.767	356.2	360.133	404.367	368.767	356.2	360.133	404.367	1.03528	0.823613	0	1.02397	0.916056	0	0.911961	0.63668	0	0.989078	0.949533	0	0.880884	0.377352	0	0.890611	0.582571	0	GO:0062023,collagen-containing extracellular matrix;GO:0031012,extracellular matrix;GO:0005576,extracellular region	GO:0004222,metalloendopeptidase activity;GO:0008270,zinc ion binding	GO:0030199,collagen fibril organization;GO:0030198,extracellular matrix organization;GO:0030324,lung development;GO:0016485,protein processing;GO:0043588,skin development;GO:0007283,spermatogenesis
F1RIX6_PIG	F1RIX6	ADAP1	ArfGAP with dual PH domains 1	494.8	480.7	491.1	454.7	514.4	481	473.1	502.8	455.1	478.7	527.4	494.2	488.867	483.367	477	500.1	488.867	483.367	477	500.1	1.01138	0.772542	0	1.02488	0.460049	0	0.977538	0.494801	0	1.01335	0.788305	0	0.96654	0.497768	0	0.953809	0.312261	0	GO:0005829,cytosol;GO:0043231,intracellular membrane-bounded organelle;GO:0005634,nucleus;GO:0005886,plasma membrane	GO:0005096,GTPase activator activity;GO:1902936,phosphatidylinositol bisphosphate binding
F1RGM8_PIG	F1RGM8	ADAR	Adenosine deaminase RNA specific	715	940	690.3	729.5	795.2	730	967.3	849.8	718.2	795.7	769.4	816.6	781.767	751.567	845.1	793.9	781.767	751.567	845.1	793.9	1.04018	0.732487	0	0.925058	0.586344	0	0.984717	0.88763	0	0.889323	0.281392	0	0.946677	0.175362	0	1.06449	0.522978	0	GO:0005737,cytoplasm;GO:0005730,nucleolus;GO:0005654,nucleoplasm;GO:0044530,supraspliceosomal complex;GO:0005634,nucleus	GO:0003726,double-stranded RNA adenosine deaminase activity;GO:0003723,RNA binding;GO:0003725,double-stranded RNA binding;GO:0008251,tRNA-specific adenosine deaminase activity	GO:0006382,adenosine to inosine editing;GO:0098586,cellular response to virus;GO:0051607,defense response to virus;GO:0060216,definitive hemopoiesis;GO:0030218,erythrocyte differentiation;GO:0002244,hematopoietic progenitor cell differentiation;GO:0061484,hematopoietic stem cell homeostasis;GO:0035280,miRNA loading onto RISC involved in gene silencing by miRNA;GO:0043066,negative regulation of ap…
F1SDL2_PIG	F1SDL2	ADCY3	Adenylate cyclase type 3	348.8	361.9	287.1	393.1	354.1	332.3	373.2	348.2	337.3	349	361.4	378.4	332.6	359.833	352.9	362.933	332.6	359.833	352.9	362.933	0.924317	0.402665	0	0.942477	0.468815	0	0.916422	0.284831	0	1.01965	0.754688	0	0.991458	0.882704	0	0.972355	0.502238	0	GO:0005929,cilium;GO:0005887,integral component of plasma membrane;GO:0016021,integral component of membrane;GO:0005886,plasma membrane	GO:0004016,adenylate cyclase activity;GO:0004045,aminoacyl-tRNA hydrolase activity;GO:0005524,ATP binding;GO:0046872,metal ion binding	GO:0007340,acrosome reaction;GO:0007189,adenylate cyclase-activating G protein-coupled receptor signaling pathway;GO:0006171,cAMP biosynthetic process;GO:1904322,cellular response to forskolin;GO:0030317,flagellated sperm motility;GO:0008355,olfactory learning;GO:0007608,sensory perception of smell;GO:0035556,intracellular signal transduction
F1SGQ5_PIG	F1SGQ5	ADCY4	Adenylate cyclase type 4	67.3	78.8	66.2	64.7	73.1	63.6	86.6	86	80.7	66.6	79.6	69.6	70.7667	67.1333	84.4333	71.9333	70.7667	67.1333	84.4333	71.9333	1.05412	0.509547	0	0.838137	0.0371	0	0.983781	0.845914	0	0.795105	0.008101	-1	0.933272	0.38661	0	1.17377	0.045432	0	GO:0016021,integral component of membrane;GO:0005886,plasma membrane;GO:0005737,cytoplasm;GO:0030425,dendrite;GO:0005887,integral component of plasma membrane	GO:0004016,adenylate cyclase activity;GO:0005524,ATP binding;GO:0046872,metal ion binding;GO:0005080,protein kinase C binding	GO:0006171,cAMP biosynthetic process;GO:0035556,intracellular signal transduction;GO:0007189,adenylate cyclase-activating G protein-coupled receptor signaling pathway
F1S8P9_PIG	F1S8P9	ADD1	Adducin 1	1972.3	1925.6	1648.4	1708.8	1719.8	1762.8	1662.7	1745	1706.1	1800	1823.3	1694.3	1848.77	1730.47	1704.6	1772.53	1848.77	1730.47	1704.6	1772.53	1.06836	0.312374	0	1.08458	0.237358	0	1.04301	0.521395	0	1.01517	0.421672	0	0.976267	0.383065	0	0.961674	0.215919	0	GO:0005912,adherens junction;GO:0005737,cytoplasm;GO:0008290,F-actin capping protein complex;GO:0016604,nuclear body;GO:0005886,plasma membrane;GO:0005856,cytoskeleton;GO:0014069,postsynaptic density	GO:0051015,actin filament binding;GO:0046982,protein heterodimerization activity;GO:0042803,protein homodimerization activity;GO:0030507,spectrin binding;GO:0005200,structural constituent of cytoskeleton;GO:0008134,transcription factor binding	GO:0051017,actin filament bundle assembly;GO:0051016,barbed-end actin filament capping;GO:0000902,cell morphogenesis;GO:0006884,cell volume homeostasis;GO:0071277,cellular response to calcium ion;GO:0030218,erythrocyte differentiation;GO:0020027,hemoglobin metabolic process;GO:0048873,homeostasis of number of cells within a tissue;GO:0001701,in utero embryonic development;GO:0035264,multicellular…
I3L5B0_PIG	I3L5B0	ADD2	Adducin 2	24.2	27.5	23.4	24.7	25.8	25	22.6	26.8	26.2	23.7	14.7	24.7	25.0333	25.1667	25.2	21.0333	25.0333	25.1667	25.2	21.0333	0.994702	0.923069	0	0.993386	0.931252	0	1.19017	0.306909	0	0.998677	0.981511	0	1.19651	0.265636	0	1.1981	0.292423	0	GO:0031410,cytoplasmic vesicle;GO:0005856,cytoskeleton;GO:0008290,F-actin capping protein complex;GO:0005886,plasma membrane;GO:0044853,plasma membrane raft;GO:0014069,postsynaptic density	GO:0051015,actin filament binding;GO:0046982,protein heterodimerization activity;GO:0042803,protein homodimerization activity;GO:0019901,protein kinase binding;GO:0030507,spectrin binding	GO:0051017,actin filament bundle assembly;GO:0051016,barbed-end actin filament capping;GO:0050901,leukocyte tethering or rolling;GO:0032092,positive regulation of protein binding;GO:0065003,protein-containing complex assembly
F1S5M9_PIG	F1S5M9	ADD3	Adducin 3	96.7	99.9	84.3	85.6	79.5	99.4	77.8	88.4	81.8	87.5	84	91.8	93.6333	88.1667	82.6667	87.7667	93.6333	88.1667	82.6667	87.7667	1.062	0.510074	0	1.13266	0.12536	0	1.06684	0.327585	0	1.06653	0.454571	0	1.00456	0.952448	0	0.941891	0.253401	0	GO:0005856,cytoskeleton;GO:0005886,plasma membrane;GO:0014069,postsynaptic density;GO:0005903,brush border;GO:0005938,cell cortex;GO:0005911,cell-cell junction;GO:0000794,condensed nuclear chromosome;GO:0016020,membrane	GO:0051015,actin filament binding;GO:0005200,structural constituent of cytoskeleton	GO:0051016,barbed-end actin filament capping
F1S747_PIG	F1S747	ADGB	Ras-related protein Rab	1888.4	2426.8	1879.6	1881.3	1914.2	2058.5	2015.6	1956.8	1840.4	2587.2	2035.8	2268.6	2064.93	1951.33	1937.6	2297.2	2064.93	1951.33	1937.6	2297.2	1.05822	0.580119	0	1.06572	0.535634	0	0.898891	0.390492	0	1.00709	0.863455	0	0.84944	0.10986	0	0.843462	0.098897	0	GO:0016020,membrane;GO:0005802,trans-Golgi network;GO:0031982,vesicle	GO:0004198,calcium-dependent cysteine-type endopeptidase activity;GO:0020037,heme binding;GO:0046872,metal ion binding;GO:0019825,oxygen binding;GO:0005525,GTP binding;GO:0003924,GTPase activity	GO:0016192,vesicle-mediated transport
F1RX85_PIG	F1RX85	ADGRA2	Adhesion G protein-coupled receptor A2	216	263.6	224.2	238.9	226.3	244	221.6	232.6	226.1	229	236.2	238.7	234.6	236.4	226.767	234.633	234.6	236.4	226.767	234.633	0.992386	0.91373	0	1.03454	0.629873	0	0.999858	0.998331	0	1.04248	0.192515	0	1.00753	0.783428	0	0.966473	0.142604	0	GO:0016021,integral component of membrane;GO:0005886,plasma membrane;GO:1990909,Wnt signalosome;GO:0009986,cell surface	GO:0004930,G protein-coupled receptor activity	GO:0007166,cell surface receptor signaling pathway;GO:0007417,central nervous system development;GO:0090263,positive regulation of canonical Wnt signaling pathway;GO:0002040,sprouting angiogenesis;GO:0043542,endothelial cell migration;GO:1900747,negative regulation of vascular endothelial growth factor signaling pathway;GO:0010595,positive regulation of endothelial cell migration;GO:0045765,regul…
K7GMF6_PIG	K7GMF6	ADGRE5	Adhesion G protein-coupled receptor E5	242.7	346.5	405.9	303.5	318.3	340.2	331.5	307.4	346.5	311.1	318.8	326.1	331.7	320.667	328.467	318.667	331.7	320.667	328.467	318.667	1.03441	0.832435	0	1.00984	0.950586	0	1.0409	0.798958	0	0.976253	0.643318	0	1.00628	0.870451	0	1.03075	0.466297	0	GO:0016021,integral component of membrane;GO:0005886,plasma membrane;GO:0005887,integral component of plasma membrane	GO:0005509,calcium ion binding;GO:0004930,G protein-coupled receptor activity	GO:0007166,cell surface receptor signaling pathway;GO:0007189,adenylate cyclase-activating G protein-coupled receptor signaling pathway
F1RQ17_PIG	F1RQ17	ADGRF5	Uncharacterized protein	345.7	361.8	314.3	347.9	346.4	338.4	357.6	362.3	355.4	362	357.2	345.6	340.6	344.233	358.433	354.933	340.6	344.233	358.433	354.933	0.989445	0.811389	0	0.950246	0.274471	0	0.959617	0.386849	0	0.960383	0.016629	0	0.969853	0.133278	0	1.00986	0.543384	0	GO:0045177,apical part of cell;GO:0009986,cell surface;GO:0031410,cytoplasmic vesicle;GO:0016021,integral component of membrane;GO:0005886,plasma membrane	GO:0004930,G protein-coupled receptor activity	GO:0007166,cell surface receptor signaling pathway;GO:0006112,energy reserve metabolic process;GO:0048821,erythrocyte development;GO:0045444,fat cell differentiation;GO:0003094,glomerular filtration;GO:0042593,glucose homeostasis;GO:0043031,negative regulation of macrophage activation;GO:0061626,pharyngeal arch artery morphogenesis;GO:0071073,positive regulation of phospholipid biosynthetic proce…
A0A287B6Z7_PIG	A0A287B6Z7	ADGRL4	Adhesion G protein-coupled receptor L4	340.3	308.3	306.1	329.1	399.6	318.3	325.2	371.7	341.9	298.2	332.3	247.2	318.233	349	346.267	292.567	318.233	349	346.267	292.567	0.911843	0.330246	0	0.919041	0.184913	0	1.08773	0.396968	0	1.00789	0.929179	0	1.19289	0.187251	0	1.18355	0.129807	0	GO:0016021,integral component of membrane;GO:0005886,plasma membrane;GO:0005887,integral component of plasma membrane	GO:0005509,calcium ion binding;GO:0004930,G protein-coupled receptor activity	GO:0007166,cell surface receptor signaling pathway;GO:0007189,adenylate cyclase-activating G protein-coupled receptor signaling pathway
A0A5G2QES7_PIG	A0A5G2QES7	ADH5	S-(hydroxymethyl)glutathione dehydrogenase	10183.5	9784.9	9630.6	9959.8	10914.6	10868	9554.7	9415.1	9225.6	10356.3	9942.1	10100.1	9866.33	10580.8	9398.47	10132.8	9866.33	10580.8	9398.47	10132.8	0.932475	0.112058	0	1.04978	0.069832	0	0.973699	0.261872	0	1.1258	0.022025	0	1.04421	0.250227	0	0.927526	0.008812	0	GO:0005739,mitochondrion;GO:0005829,cytosol	GO:0004022,alcohol dehydrogenase (NAD+) activity;GO:0005504,fatty acid binding;GO:0018467,formaldehyde dehydrogenase activity;GO:0042802,identical protein binding;GO:0106322,S-(hydroxymethyl)glutathione dehydrogenase NAD activity;GO:0106321,S-(hydroxymethyl)glutathione dehydrogenase NADP activity;GO:0008270,zinc ion binding;GO:0004024,alcohol dehydrogenase activity, zinc-dependent;GO:0051903,S-(h…	GO:0006069,ethanol oxidation;GO:0010430,fatty acid omega-oxidation;GO:0046294,formaldehyde catabolic process;GO:0018119,peptidyl-cysteine S-nitrosylation;GO:0045777,positive regulation of blood pressure;GO:0003016,respiratory system process;GO:0032496,response to lipopolysaccharide;GO:0051409,response to nitrosative stress;GO:0051775,response to redox state;GO:0001523,retinoid metabolic process	ssc:100513555,path:ssc00010,Glycolysis / Gluconeogenesis;ssc:100513555,path:ssc00071,Fatty acid degradation;ssc:100513555,path:ssc00350,Tyrosine metabolism;ssc:100513555,path:ssc00830,Retinol metabolism;ssc:100513555,path:ssc00980,Metabolism of xenobiotics by cytochrome P450;ssc:100513555,path:ssc00982,Drug metabolism - cytochrome P450;ssc:100513555,path:ssc05204,Chemical carcinogenesis
I3LEI8_PIG	I3LEI8	ADI1	1,2-dihydroxy-3-keto-5-methylthiopentene dioxygenase	104.4	157.1	155.7	153.7	137	183.5	156.9	101.7	133.4	100	135	120.2	139.067	158.067	130.667	118.4	139.067	158.067	130.667	118.4	0.879798	0.437179	0	1.06429	0.739745	0	1.17455	0.361697	0	1.20969	0.261858	0	1.33502	0.079552	0	1.1036	0.55248	0	GO:0005737,cytoplasm;GO:0005634,nucleus;GO:0005886,plasma membrane	GO:0010309,acireductone dioxygenase [iron(II)-requiring] activity;GO:0005506,iron ion binding	GO:0019509,L-methionine salvage from methylthioadenosine;GO:0006555,methionine metabolic process
A0A287AHI7_PIG	A0A287AHI7	ADIPOQ	Adiponectin, C1Q and collagen domain containing	626	815.9	804.5	798.2	828.8	814	761.8	890.3	812.7	948.6	880	814.3	748.8	813.667	821.6	880.967	748.8	813.667	821.6	880.967	0.920279	0.355333	0	0.911392	0.368851	0	0.849975	0.143179	0	0.990344	0.84638	0	0.923607	0.165825	0	0.932612	0.332085	0	GO:0005576,extracellular region;GO:0071944,cell periphery;GO:0009986,cell surface;GO:0005783,endoplasmic reticulum;GO:0005615,extracellular space;GO:0048471,perinuclear region of cytoplasm	GO:0005179,hormone activity;GO:0005102,signaling receptor binding;GO:0042803,protein homodimerization activity;GO:0033691,sialic acid binding	GO:0050873,brown fat cell differentiation;GO:0035690,cellular response to drug;GO:0032869,cellular response to insulin stimulus;GO:0070994,detection of oxidative stress;GO:0006635,fatty acid beta-oxidation;GO:0019395,fatty acid oxidation;GO:0042593,glucose homeostasis;GO:0006006,glucose metabolic process;GO:0034383,low-density lipoprotein particle clearance;GO:0045776,negative regulation of blood…
A0A287ACN2_PIG	A0A287ACN2	ADIRF	Adipogenesis regulatory factor	3534.5	1882.2	2054.6	1692	1839.5	3201.9	1776.7	1712.2	1591.6	1789.8	2211.7	1687.6	2490.43	2244.47	1693.5	1896.37	2490.43	2244.47	1693.5	1896.37	1.10959	0.746923	0	1.47058	0.20516	0	1.31327	0.339608	0	1.32534	0.318224	0	1.18356	0.529819	0	0.893024	0.297022	0	GO:0005829,cytosol;GO:0005654,nucleoplasm;GO:0005634,nucleus		GO:0072719,cellular response to cisplatin;GO:0071478,cellular response to radiation;GO:0045600,positive regulation of fat cell differentiation;GO:0045944,positive regulation of transcription by RNA polymerase II;GO:2001023,regulation of response to drug
A0A286ZZS1_PIG	A0A286ZZS1	ADK	Adenosine kinase	3920.8	3716.9	3777.9	3867.1	3868.5	4248.5	3844.8	3945.1	3498.5	4161.7	3935.6	4413.9	3805.2	3994.7	3762.8	4170.4	3805.2	3994.7	3762.8	4170.4	0.952562	0.248862	0	1.01127	0.788959	0	0.91243	0.072598	0	1.06163	0.279368	0	0.95787	0.401963	0	0.902264	0.102714	0	GO:0005829,cytosol;GO:0005654,nucleoplasm;GO:0005886,plasma membrane;GO:0005634,nucleus	GO:0004001,adenosine kinase activity	GO:0044209,AMP salvage;GO:0006166,purine ribonucleoside salvage;GO:0006175,dATP biosynthetic process	ssc:100154626,path:ssc00230,Purine metabolism
A5GHK7_PIG	A5GHK7	ADNP	Activity dependent neuroprotector homeobox	200.5	154.3	177.2	176.4	186	169	195.9	184.4	184.6	184.1	201.7	176.1	177.333	177.133	188.3	187.3	177.333	177.133	188.3	187.3	1.00113	0.989449	0	0.94176	0.473309	0	0.946788	0.551084	0	0.940697	0.146935	0	0.94572	0.322806	0	1.00534	0.911632	0	GO:0005634,nucleus;GO:0005615,extracellular space	GO:0003677,DNA binding;GO:0003682,chromatin binding	GO:0043524,negative regulation of neuron apoptotic process
F1RFB8_PIG	F1RFB8	ADO	2-aminoethanethiol (Cysteamine) dioxygenase	469.6	538.8	438.3	474.1	442.2	493.3	478.3	467.3	436.2	489.1	477.8	481.6	482.233	469.867	460.6	482.833	482.233	469.867	460.6	482.833	1.02632	0.72859	0	1.04697	0.539174	0	0.998757	0.984939	0	1.02012	0.659728	0	0.973145	0.443562	0	0.953952	0.1633	0		GO:0046872,metal ion binding;GO:0016702,oxidoreductase activity, acting on single donors with incorporation of molecular oxygen, incorporation of two atoms of oxygen		ssc:100153304,path:ssc00430,Taurine and hypotaurine metabolism
A0A5G2QK01_PIG	A0A5G2QK01	ADPGK	ADP dependent glucokinase	49.7	44.6	35.6	43.4	41.9	41.9	44.6	41.4	46.9	48	52.4	42.3	43.3	42.4	44.3	47.5667	43.3	42.4	44.3	47.5667	1.02123	0.839004	0	0.977427	0.832089	0	0.910301	0.446039	0	0.957111	0.319096	0	0.891381	0.15649	0	0.931324	0.382187	0	GO:0005783,endoplasmic reticulum	GO:0016773,phosphotransferase activity, alcohol group as acceptor;GO:0043843,ADP-specific glucokinase activity	GO:0006096,glycolytic process;GO:0006006,glucose metabolic process
F1SPB1_PIG	F1SPB1	ADPRH	ADP-ribosylarginine hydrolase	177.8	214.4	195.9	214.1	215.5	207.8	205.8	202.7	182.5	203.2	190.2	211.4	196.033	212.467	197	201.6	196.033	212.467	197	201.6	0.922655	0.203698	0	0.995093	0.943625	0	0.972388	0.672757	0	1.07851	0.114266	0	1.0539	0.175562	0	0.977183	0.65564	0		GO:0003875,ADP-ribosylarginine hydrolase activity;GO:0000287,magnesium ion binding;GO:0030955,potassium ion binding	GO:0051725,protein de-ADP-ribosylation
F1SV59_PIG	F1SV59	ADPRS	ADP-ribosylserine hydrolase	595.2	733.2	718.6	695.1	721.2	789.4	675.1	732.4	720.5	862.4	667	741.7	682.333	735.233	709.333	757.033	682.333	735.233	709.333	757.033	0.92805	0.3667	0	0.961936	0.597338	0	0.901325	0.356955	0	1.03651	0.47756	0	0.971203	0.74861	0	0.936991	0.467955	0	GO:0005739,mitochondrion;GO:0016604,nuclear body;GO:0005634,nucleus;GO:0090734,site of DNA damage	GO:0140292,ADP-ribosylserine hydrolase activity;GO:0000287,magnesium ion binding;GO:0061463,O-acetyl-ADP-ribose deacetylase activity;GO:0004649,poly(ADP-ribose) glycohydrolase activity	GO:0071451,cellular response to superoxide;GO:0006281,DNA repair;GO:0140290,peptidyl-serine ADP-deribosylation
A0A481CK36_PIG	A0A481CK36	ADRM1	Proteasomal ubiquitin receptor ADRM1 isoform 1	1468.1	1488.3	1374.9	1485	1412.7	1441.3	1462.5	1429.5	1414.3	1354.5	1425.2	1411.4	1443.77	1446.33	1435.43	1397.03	1443.77	1446.33	1435.43	1397.03	0.998225	0.952814	0	1.00581	0.835927	0	1.03345	0.318828	0	1.00759	0.689747	0	1.03529	0.177554	0	1.02749	0.212241	0	GO:0005829,cytosol;GO:0005654,nucleoplasm;GO:0005886,plasma membrane;GO:0008541,proteasome regulatory particle, lid subcomplex;GO:0005737,cytoplasm;GO:0005634,nucleus;GO:0000502,proteasome complex	GO:0061133,endopeptidase activator activity;GO:0002020,protease binding;GO:0070628,proteasome binding;GO:0043130,ubiquitin binding	GO:0043248,proteasome assembly;GO:0006368,transcription elongation from RNA polymerase II promoter;GO:0006511,ubiquitin-dependent protein catabolic process
F6QAM9_PIG	F6QAM9	ADSL	Adenylosuccinate lyase	559.4	439.4	500.5	520	583.8	540.9	561.3	548.6	546.2	627.5	598	515.3	499.767	548.233	552.033	580.267	499.767	548.233	552.033	580.267	0.911595	0.286108	0	0.90532	0.209204	0	0.861271	0.170545	0	0.993116	0.853918	0	0.944795	0.451907	0	0.951344	0.45185	0	GO:0005829,cytosol	GO:0070626,(S)-2-(5-amino-1-(5-phospho-D-ribosyl)imidazole-4-carboxamido)succinate AMP-lyase (fumarate-forming) activity;GO:0004018,N6-(1,2-dicarboxyethyl)AMP AMP-lyase (fumarate-forming) activity	GO:0044208,'de novo' AMP biosynthetic process;GO:0006189,'de novo' IMP biosynthetic process
A0A287BAM7_PIG	A0A287BAM7	ADSS2	Adenylosuccinate synthetase	2367.3	1868.3	1596.6	1833	1834.6	1856.4	1838	1840.1	1686.1	2017.8	2026.9	1805.2	1944.07	1841.33	1788.07	1949.97	1944.07	1841.33	1788.07	1949.97	1.05579	0.672741	0	1.08725	0.537118	0	0.996974	0.981333	0	1.02979	0.359779	0	0.94429	0.21004	0	0.916973	0.141591	0	GO:0005737,cytoplasm;GO:0005739,mitochondrion	GO:0004019,adenylosuccinate synthase activity;GO:0005525,GTP binding;GO:0000287,magnesium ion binding	GO:0044208,'de novo' AMP biosynthetic process;GO:0046040,IMP metabolic process	ssc:100048942,path:ssc00230,Purine metabolism;ssc:100048942,path:ssc00250,Alanine, aspartate and glutamate metabolism
A0A286ZZM9_PIG	A0A286ZZM9	AEBP1	AE binding protein 1	3485.5	3578.5	3988.8	3874.9	3467.9	3856.5	3445.9	3567.2	3232.2	3605.6	3543.8	3546.8	3684.27	3733.1	3415.1	3565.4	3684.27	3733.1	3415.1	3565.4	0.986919	0.82237	0	1.07882	0.215323	0	1.03334	0.48832	0	1.09312	0.126083	0	1.04703	0.279632	0	0.957845	0.207154	0	GO:0005576,extracellular region	GO:0004181,metallocarboxypeptidase activity;GO:0008270,zinc ion binding;GO:0004180,carboxypeptidase activity;GO:0005518,collagen binding;GO:0001227,DNA-binding transcription repressor activity, RNA polymerase II-specific;GO:0000977,RNA polymerase II transcription regulatory region sequence-specific DNA binding	GO:0000122,negative regulation of transcription by RNA polymerase II;GO:1904026,regulation of collagen fibril organization
A0A287AAY5_PIG	A0A287AAY5	AFDN	Afadin, adherens junction formation factor	12867.4	13784.1	11783.1	13165.6	13097.1	12671.1	13417.8	13529.2	12779.8	13121	13443.9	13710.7	12811.5	12977.9	13242.3	13425.2	12811.5	12977.9	13242.3	13425.2	0.987178	0.794818	0	0.967473	0.527769	0	0.95429	0.366317	0	0.980039	0.398683	0	0.966685	0.123962	0	0.986374	0.561232	0	GO:0005912,adherens junction;GO:0044291,cell-cell contact zone;GO:0005829,cytosol;GO:0016607,nuclear speck;GO:0005886,plasma membrane;GO:0046930,pore complex;GO:0070160,tight junction	GO:0051015,actin filament binding;GO:0050839,cell adhesion molecule binding;GO:0031267,small GTPase binding	GO:0007155,cell adhesion;GO:0007165,signal transduction;GO:0070830,bicellular tight junction assembly;GO:0090557,establishment of endothelial intestinal barrier;GO:0030336,negative regulation of cell migration;GO:0046931,pore complex assembly;GO:2000049,positive regulation of cell-cell adhesion mediated by cadherin;GO:0010628,positive regulation of gene expression;GO:0043547,positive regulation o…
F1RUM1_PIG	F1RUM1	AFM	Afamin	564.1	604.5	467.5	555.2	438.9	526	528.6	500.5	662.9	516.5	561.3	538	545.367	506.7	564	538.6	545.367	506.7	564	538.6	1.07631	0.510521	0	0.966962	0.787086	0	1.01256	0.881633	0	0.898404	0.401333	0	0.940772	0.440068	0	1.04716	0.649285	0	GO:0005737,cytoplasm;GO:0005615,extracellular space	GO:0005504,fatty acid binding;GO:0008431,vitamin E binding;GO:0008270,zinc ion binding;GO:0046872,metal ion binding	GO:0071693,protein transport within extracellular region;GO:0051180,vitamin transport;GO:0050821,protein stabilization
A0A287A0R5_PIG	A0A287A0R5	AFMID	Kynurenine formamidase	52.7	41.9	49	37.9	39.2	40.4	44.5	37.6	38.1	45.2	44.7	46.9	47.8667	39.1667	40.0667	45.6	47.8667	39.1667	40.0667	45.6	1.22213	0.055403	0	1.19468	0.114069	0	1.04971	0.522485	0	0.977537	0.719613	0	0.858918	0.002808	0	0.878655	0.075488	0	GO:0005737,cytoplasm;GO:0005829,cytosol;GO:0005634,nucleus	GO:0004061,arylformamidase activity;GO:0016787,hydrolase activity	GO:0034354,'de novo' NAD biosynthetic process from tryptophan;GO:0019441,tryptophan catabolic process to kynurenine
A0A5G2QUE9_PIG	A0A5G2QUE9	AFP	Alpha-fetoprotein	25349.6	36310.5	28801.6	28595.2	24186.4	29425.9	28853.1	31530.4	29604.3	26896.5	27691.5	36071.1	30153.9	27402.5	29995.9	30219.7	30153.9	27402.5	29995.9	30219.7	1.10041	0.489677	0	1.00527	0.964464	0	0.997823	0.988703	0	0.913541	0.225355	0	0.906776	0.448327	0	0.992595	0.944876	0	GO:0005737,cytoplasm;GO:0005615,extracellular space	GO:0005504,fatty acid binding;GO:0008270,zinc ion binding	GO:0001542,ovulation from ovarian follicle;GO:0042448,progesterone metabolic process;GO:0060395,SMAD protein signal transduction	ssc:397586,path:ssc04390,Hippo signaling pathway
I3LNU3_PIG	I3LNU3	AFTPH	Aftiphilin	175.9	171	139.6	152.2	160.5	150.2	165.2	152.4	164.3	144	162.5	145.5	162.167	154.3	160.633	150.667	162.167	154.3	160.633	150.667	1.05098	0.541494	0	1.00955	0.905249	0	1.07633	0.420612	0	0.960573	0.28954	0	1.02412	0.617355	0	1.06615	0.239882	0	GO:0030121,AP-1 adaptor complex;GO:0005829,cytosol;GO:0005654,nucleoplasm	GO:0030276,clathrin binding
A0A287AHL9_PIG	A0A287AHL9	AGAP1	Uncharacterized protein	227.9	246.4	220.3	225.8	239.1	224	233.2	227.5	223.7	228	238.9	229	231.533	229.633	228.133	231.967	231.533	229.633	228.133	231.967	1.00827	0.84475	0	1.0149	0.700612	0	0.998132	0.961764	0	1.00657	0.79871	0	0.989941	0.71254	0	0.983475	0.436724	0	GO:0016020,membrane;GO:0005634,nucleus	GO:0005525,GTP binding;GO:0005096,GTPase activator activity;GO:0003924,GTPase activity;GO:0046872,metal ion binding	GO:0007165,signal transduction
A0A287AJX6_PIG	A0A287AJX6	AGFG1	Arf-GAP domain and FG repeat-containing protein 1 isoform 2	1393.9	1311.9	1157.1	1312.5	1275.5	1216.6	1265.7	1358.8	1248.2	1348.1	1303.2	1284.9	1287.63	1268.2	1290.9	1312.07	1287.63	1268.2	1290.9	1312.07	1.01532	0.807919	0	0.997469	0.968378	0	0.981378	0.751152	0	0.982415	0.634969	0	0.966567	0.262314	0	0.983868	0.617212	0	GO:0031410,cytoplasmic vesicle;GO:0043231,intracellular membrane-bounded organelle	GO:0005096,GTPase activator activity
B8XSJ0_PIG	B8XSJ0	AGK	Acylglycerol kinase	1150.7	991.1	950.8	988.3	926.6	987.2	1088.4	958.9	919.9	982.3	1015	1000	1030.87	967.367	989.067	999.1	1030.87	967.367	989.067	999.1	1.06564	0.37961	0	1.04226	0.626801	0	1.0318	0.634132	0	0.97806	0.712602	0	0.968238	0.23073	0	0.989958	0.855843	0	GO:0005737,cytoplasm;GO:0031305,integral component of mitochondrial inner membrane;GO:0043231,intracellular membrane-bounded organelle;GO:0016020,membrane;GO:0005758,mitochondrial intermembrane space;GO:0005739,mitochondrion;GO:0042721,TIM22 mitochondrial import inner membrane insertion complex	GO:0003951,NAD+ kinase activity;GO:0047620,acylglycerol kinase activity;GO:0001729,ceramide kinase activity;GO:0017050,D-erythro-sphingosine kinase activity;GO:0004143,diacylglycerol kinase activity;GO:0001727,lipid kinase activity	GO:0046513,ceramide biosynthetic process;GO:0016310,phosphorylation;GO:0045039,protein insertion into mitochondrial inner membrane;GO:0006665,sphingolipid metabolic process;GO:0046512,sphingosine biosynthetic process	ssc:100233170,path:ssc00561,Glycerolipid metabolism
A0A287AXA8_PIG	A0A287AXA8	AGL	4-alpha-glucanotransferase	2918.3	2912.4	2716.6	2993.1	2633.1	2808.2	2678.9	2668.6	3236.2	3056.7	2723.3	2743.3	2849.1	2811.47	2861.23	2841.1	2849.1	2811.47	2861.23	2841.1	1.01339	0.775365	0	0.995759	0.954278	0	1.00282	0.952673	0	0.982607	0.827826	0	0.98957	0.852887	0	1.00709	0.930336	0	GO:0005737,cytoplasm;GO:0016234,inclusion body;GO:0005634,nucleus;GO:0016021,integral component of membrane	GO:0004134,4-alpha-glucanotransferase activity;GO:0004135,amylo-alpha-1,6-glucosidase activity;GO:0102500,beta-maltose 4-alpha-glucanotransferase activity;GO:0030247,polysaccharide binding;GO:0031593,polyubiquitin modification-dependent protein binding	GO:0005978,glycogen biosynthetic process;GO:0005980,glycogen catabolic process
F1SV62_PIG	F1SV62	AGO1	Protein argonaute-3	170.9	170.9	152.3	146.8	168.7	168	174	180.1	181.6	168.5	161.6	161	164.7	161.167	178.567	163.7	164.7	161.167	178.567	163.7	1.02192	0.72857	0	0.922345	0.104327	0	1.00611	0.887756	0	0.902557	0.08259	0	0.984525	0.754956	0	1.09082	0.011299	0	GO:0000932,P-body;GO:0016442,RISC complex	GO:0003723,RNA binding;GO:0035198,miRNA binding	GO:0031047,gene silencing by RNA;GO:0006417,regulation of translation;GO:0035278,miRNA mediated inhibition of translation;GO:0072091,regulation of stem cell proliferation
F1SV63_PIG	F1SV63	AGO1	Uncharacterized protein	2212.4	2360.7	2307.5	2335.3	2380.2	2423.3	2369.1	2456.9	2381.2	2488.7	2431.8	2403.9	2293.53	2379.6	2402.4	2441.47	2293.53	2379.6	2402.4	2441.47	0.963831	0.162035	0	0.954684	0.101306	0	0.939408	0.04171	0	0.990509	0.575227	0	0.97466	0.157322	0	0.983999	0.351892	0	GO:0000932,P-body;GO:0016442,RISC complex	GO:0003723,RNA binding;GO:0035198,miRNA binding	GO:0031047,gene silencing by RNA;GO:0006417,regulation of translation;GO:0035278,miRNA mediated inhibition of translation;GO:0072091,regulation of stem cell proliferation
A0A5G2QC41_PIG	A0A5G2QC41	AGO2	Argonaute RISC catalytic component 2	1513.9	1513.4	1491.8	1480.1	1485.2	1584	1540.3	1596.9	1587.8	1658	1589.4	1598.9	1506.37	1516.43	1575	1615.43	1506.37	1516.43	1575	1615.43	0.993362	0.785504	0	0.956423	0.02251	0	0.932485	0.008568	0	0.962815	0.199038	0	0.938716	0.068804	0	0.974971	0.218428	0	GO:0005845,mRNA cap binding complex;GO:0005634,nucleus;GO:0000932,P-body;GO:0016442,RISC complex;GO:0005829,cytosol;GO:0030425,dendrite;GO:0070062,extracellular exosome;GO:0005844,polysome;GO:0070578,RISC-loading complex	GO:0070551,endoribonuclease activity, cleaving siRNA-paired mRNA;GO:0046872,metal ion binding;GO:0035198,miRNA binding;GO:0000340,RNA 7-methylguanosine cap binding;GO:0035197,siRNA binding;GO:0004519,endonuclease activity;GO:0003723,RNA binding;GO:0001046,core promoter sequence-specific DNA binding;GO:0003725,double-stranded RNA binding;GO:0090624,endoribonuclease activity, cleaving miRNA-paired …	GO:0035278,miRNA mediated inhibition of translation;GO:0035279,mRNA cleavage involved in gene silencing by miRNA;GO:0045947,negative regulation of translational initiation;GO:0031054,pre-miRNA processing;GO:0006355,regulation of transcription, DNA-templated;GO:0031047,gene silencing by RNA;GO:0006417,regulation of translation;GO:0035280,miRNA loading onto RISC involved in gene silencing by miRNA;…
A0A287BFJ8_PIG	A0A287BFJ8	AGO4	Protein argonaute-4	254.3	282.2	307.6	300.7	360.4	314.9	298.9	356.1	342.7	361.5	302.8	308.2	281.367	325.333	332.567	324.167	281.367	325.333	332.567	324.167	0.864857	0.137026	0	0.846046	0.091313	0	0.867969	0.152262	0	0.97825	0.786297	0	1.0036	0.966338	0	1.02591	0.758185	0	GO:0005829,cytosol;GO:0005634,nucleus;GO:0000932,P-body;GO:0016442,RISC complex;GO:0070578,RISC-loading complex	GO:0003725,double-stranded RNA binding;GO:0035198,miRNA binding;GO:0003727,single-stranded RNA binding	GO:0008584,male gonad development;GO:0007140,male meiotic nuclear division;GO:0035280,miRNA loading onto RISC involved in gene silencing by miRNA;GO:0035278,miRNA mediated inhibition of translation;GO:0010586,miRNA metabolic process;GO:0006402,mRNA catabolic process;GO:0043066,negative regulation of apoptotic process;GO:0031054,pre-miRNA processing;GO:0022604,regulation of cell morphogenesis;GO:0…
A0A5G2R5N4_PIG	A0A5G2R5N4	AGPAT2	1-acyl-sn-glycerol-3-phosphate acyltransferase	1244.9	1533.3	1270.5	1338.2	1302.5	1388.5	1358.5	1436	1332.1	1493.8	1297.6	1472.3	1349.57	1343.07	1375.53	1421.23	1349.57	1343.07	1375.53	1421.23	1.00484	0.948991	0	0.981122	0.80275	0	0.949574	0.554184	0	0.976397	0.461789	0	0.945001	0.307832	0	0.967845	0.546807	0	GO:0005783,endoplasmic reticulum;GO:0016021,integral component of membrane	GO:0003841,1-acylglycerol-3-phosphate O-acyltransferase activity;GO:0016746,transferase activity, transferring acyl groups	GO:0006654,phosphatidic acid biosynthetic process;GO:0001819,positive regulation of cytokine production	ssc:100170768,path:ssc00561,Glycerolipid metabolism;ssc:100170768,path:ssc00564,Glycerophospholipid metabolism;ssc:100170768,path:ssc04072,Phospholipase D signaling pathway;ssc:100170768,path:ssc04975,Fat digestion and absorption
A0A5K1UHC4_PIG	A0A5K1UHC4	AGPAT5	1-acylglycerol-3-phosphate O-acyltransferase 5	268	220.6	249.5	259.2	255.7	251	266.3	256.9	278.1	278	275.9	280.6	246.033	255.3	267.1	278.167	246.033	255.3	267.1	278.167	0.963703	0.5441	0	0.921128	0.23531	0	0.884482	0.081268	0	0.955822	0.14724	0	0.917795	0.001122	0	0.960216	0.152913	0	GO:0005789,endoplasmic reticulum membrane;GO:0005739,mitochondrion;GO:0005635,nuclear envelope	GO:0016746,transferase activity, transferring acyl groups;GO:0003841,1-acylglycerol-3-phosphate O-acyltransferase activity	GO:0006639,acylglycerol metabolic process;GO:0002244,hematopoietic progenitor cell differentiation
A0A286ZQI4_PIG	A0A286ZQI4	AGPS	Alkylglycerone-phosphate synthase	975.9	1097.4	957.4	966.4	1018.7	1025.7	1006.1	1040.6	1047.9	1073.1	1058.9	1009.7	1010.23	1003.6	1031.53	1047.23	1010.23	1003.6	1031.53	1047.23	1.00661	0.896183	0	0.979351	0.665822	0	0.964669	0.48319	0	0.972921	0.286273	0	0.958335	0.179022	0	0.985008	0.534579	0	GO:0005777,peroxisome	GO:0008609,alkylglycerone-phosphate synthase activity;GO:0071949,FAD binding;GO:0016491,oxidoreductase activity;GO:0050660,flavin adenine dinucleotide binding	GO:0008611,ether lipid biosynthetic process
A0A287AN50_PIG	A0A287AN50	AGRN	Agrin	8047.9	8128.6	7841.2	7837.9	7977.2	7507.3	8063.9	8165.3	7995.9	8055.3	8447	8523.3	8005.9	7774.13	8075.03	8341.87	8005.9	7774.13	8075.03	8341.87	1.02981	0.229363	0	0.991439	0.522352	0	0.959725	0.116685	0	0.962737	0.111435	0	0.931942	0.047661	0	0.968013	0.156299	0	GO:0005604,basement membrane;GO:0005886,plasma membrane;GO:0045202,synapse	GO:0005509,calcium ion binding;GO:0043236,laminin binding	GO:0009887,animal organ morphogenesis;GO:0030154,cell differentiation;GO:0007213,G protein-coupled acetylcholine receptor signaling pathway;GO:0007528,neuromuscular junction development;GO:0043113,receptor clustering;GO:0008582,regulation of synaptic growth at neuromuscular junction;GO:0009888,tissue development;GO:0007275,multicellular organism development
F1RG45_PIG	F1RG45	AGT	Angiotensin 1-10	2787.1	3071.4	2480.6	2862.2	2524.3	2676.7	2953.8	3069.7	2918	2766.8	2760.5	2865.3	2779.7	2687.73	2980.5	2797.53	2779.7	2687.73	2980.5	2797.53	1.03422	0.664264	0	0.932629	0.319079	0	0.993625	0.92327	0	0.901773	0.053346	0	0.960751	0.348242	0	1.0654	0.032565	0	GO:0005615,extracellular space	GO:0004867,serine-type endopeptidase inhibitor activity	GO:0003081,regulation of systemic arterial blood pressure by renin-angiotensin;GO:0042310,vasoconstriction;GO:0010951,negative regulation of endopeptidase activity
A0A5G2QVK6_PIG	A0A5G2QVK6	AGTRAP	Angiotensin II receptor associated protein	224.4	291.3	236.9	254.2	261.3	270.8	246.3	267.8	267.3	284.2	274.4	270.9	250.867	262.1	260.467	276.5	250.867	262.1	260.467	276.5	0.957141	0.622525	0	0.963143	0.681395	0	0.907294	0.287643	0	1.00627	0.85801	0	0.94792	0.082318	0	0.942013	0.119757	0	GO:0016021,integral component of membrane;GO:0005886,plasma membrane		GO:0038166,angiotensin-activated signaling pathway;GO:0008217,regulation of blood pressure
F1S8P4_PIG	F1S8P4	AHCTF1	AT-hook containing transcription factor 1	189.1	188.7	177.9	188.6	210.7	198.7	207.1	204.2	207.6	239.4	208.3	205.1	185.233	199.333	206.3	217.6	185.233	199.333	206.3	217.6	0.929264	0.128127	0	0.897883	0.005269	0	0.851256	0.04855	0	0.96623	0.342519	0	0.916054	0.222756	0	0.94807	0.361973	0	GO:0005634,nucleus;GO:0000785,chromatin;GO:0000777,condensed chromosome kinetochore;GO:0005737,cytoplasm;GO:0016363,nuclear matrix;GO:0031965,nuclear membrane;GO:0031080,nuclear pore outer ring		GO:0051292,nuclear pore complex assembly;GO:0032465,regulation of cytokinesis
A0A287B4J2_PIG	A0A287B4J2	AHCY	Adenosylhomocysteinase	11139.9	11622.2	11149.3	11633.9	11901.8	12488.1	11430.2	11582.3	11313.4	12365.1	11939	11874.2	11303.8	12007.9	11442	12059.4	11303.8	12007.9	11442	12059.4	0.941361	0.07761	0	0.987925	0.479194	0	0.937341	0.02699	0	1.04946	0.098639	0	0.995729	0.870116	0	0.948798	0.023193	0	GO:0005829,cytosol;GO:0042470,melanosome	GO:0004013,adenosylhomocysteinase activity	GO:0006730,one-carbon metabolic process;GO:0033353,S-adenosylmethionine cycle	ssc:497050,path:ssc00270,Cysteine and methionine metabolism
A0A5G2QQD1_PIG	A0A5G2QQD1	AHCYL1	Adenosylhomocysteinase like 1	5112	5002.2	4937.5	5078.2	5380.9	5157.1	5088.9	5105.1	5026.2	5294.7	5138	5309.2	5017.23	5205.4	5073.4	5247.3	5017.23	5205.4	5073.4	5247.3	0.963852	0.144622	0	0.988929	0.375133	0	0.956155	0.037115	0	1.02602	0.232086	0	0.992015	0.712652	0	0.966859	0.043888	0	GO:0005829,cytosol;GO:0043231,intracellular membrane-bounded organelle;GO:0044233,mitochondria-associated endoplasmic reticulum membrane	GO:0004013,adenosylhomocysteinase activity;GO:0016787,hydrolase activity;GO:0042802,identical protein binding	GO:0006730,one-carbon metabolic process;GO:0038166,angiotensin-activated signaling pathway;GO:0006915,apoptotic process;GO:0042045,epithelial fluid transport;GO:1990456,mitochondrion-endoplasmic reticulum membrane tethering;GO:0006378,mRNA polyadenylation;GO:0010765,positive regulation of sodium ion transport;GO:0006611,protein export from nucleus;GO:0044070,regulation of anion transport;GO:00324…	ssc:100512899,path:ssc00270,Cysteine and methionine metabolism
A0A286ZPY1_PIG	A0A286ZPY1	AHNAK	AHNAK nucleoprotein	11874.5	9183.2	11200.4	10693.6	10850.3	10877.4	9899.1	10195.9	9551.3	8686.7	8576	9497.5	10752.7	10807.1	9882.1	8920.07	10752.7	10807.1	9882.1	8920.07	0.994966	0.949711	0	1.0881	0.353254	0	1.20545	0.099852	0	1.0936	0.008995	0	1.21155	0.003108	1	1.10785	0.049418	0	GO:0043034,costamere;GO:0005737,cytoplasm;GO:0005634,nucleus		GO:0043484,regulation of RNA splicing
A0A287A608_PIG	A0A287A608	AHNAK	AHNAK nucleoprotein	127450	103082	113742	113617	105914	121970	96475.5	106613	97589.8	92632	89656.2	105749	114758	113834	100226	96012.4	114758	113834	100226	96012.4	1.00812	0.918047	0	1.14499	0.133988	0	1.19524	0.095116	0	1.13577	0.073302	0	1.18561	0.058218	0	1.04389	0.51418	0	GO:0043034,costamere;GO:0005737,cytoplasm;GO:0005634,nucleus		GO:0043484,regulation of RNA splicing
A0A287BNG8_PIG	A0A287BNG8	AHNAK2	PDZ domain-containing protein	512.2	229	279.8	248.6	229.7	294.5	232.6	232.8	231	245.6	255.1	226.7	340.333	257.6	232.133	242.467	340.333	257.6	232.133	242.467	1.32117	0.406516	0	1.46611	0.282366	0	1.40363	0.326357	0	1.10971	0.256378	0	1.06241	0.510475	0	0.957382	0.284368	0	GO:0005737,cytoplasm;GO:0005634,nucleus		GO:0043484,regulation of RNA splicing
F1SE06_PIG	F1SE06	AHSA1	Activator of HSP90 ATPase activity 1	3158	3207.3	2919.6	3088.8	3236.6	3133.5	3063.2	3131.2	3179.4	3156.8	3276.4	3130	3094.97	3152.97	3124.6	3187.73	3094.97	3152.97	3124.6	3187.73	0.981605	0.589525	0	0.990516	0.770701	0	0.970899	0.40429	0	1.00908	0.634641	0	0.989094	0.609184	0	0.980195	0.324341	0	GO:0005829,cytosol	GO:0001671,ATPase activator activity;GO:0051087,chaperone binding;GO:0051879,Hsp90 protein binding	GO:0032781,positive regulation of ATPase activity;GO:0006457,protein folding
F1SFI7_PIG	F1SFI7	AHSG	Alpha-2-HS-glycoprotein	21244.5	35352	24298	24154.3	18431.6	26713.9	25462.7	24714.3	22770.4	17934.2	17709.9	35329.1	26964.8	23099.9	24315.8	23657.7	26964.8	23099.9	24315.8	23657.7	1.16731	0.477332	0	1.10894	0.576246	0	1.13979	0.671547	0	0.949997	0.661578	0	0.976422	0.934004	0	1.02782	0.916436	0	GO:0031012,extracellular matrix;GO:0005576,extracellular region;GO:0005615,extracellular space;GO:0005794,Golgi apparatus	GO:0004869,cysteine-type endopeptidase inhibitor activity;GO:0004866,endopeptidase inhibitor activity	GO:0006953,acute-phase response;GO:0030502,negative regulation of bone mineralization;GO:0010951,negative regulation of endopeptidase activity;GO:0050766,positive regulation of phagocytosis;GO:0050727,regulation of inflammatory response
A5D9N3_PIG	A5D9N3	AIF1	Allograft inflammatory factor 1	3664.7	4304.3	4532.7	5022.4	6025.2	3994.6	4828.8	4812.5	5221.6	3841.2	4019.5	5475.6	4167.23	5014.07	4954.3	4445.43	4167.23	5014.07	4954.3	4445.43	0.831108	0.257081	0	0.841135	0.054442	0	0.937419	0.656074	0	1.01206	0.925601	0	1.12791	0.507428	0	1.11447	0.395103	0	GO:0005737,cytoplasm;GO:0005856,cytoskeleton;GO:0005829,cytosol;GO:0030027,lamellipodium;GO:0005634,nucleus;GO:0001891,phagocytic cup;GO:0032587,ruffle membrane;GO:0005884,actin filament	GO:0051015,actin filament binding;GO:0005509,calcium ion binding	GO:0051017,actin filament bundle assembly;GO:0030041,actin filament polymerization;GO:0071346,cellular response to interferon-gamma;GO:0006954,inflammatory response;GO:0006911,phagocytosis, engulfment;GO:1900087,positive regulation of G1/S transition of mitotic cell cycle;GO:0090026,positive regulation of monocyte chemotaxis;GO:0071673,positive regulation of smooth muscle cell chemotaxis;GO:00486…
A0A5G2QHU1_PIG	A0A5G2QHU1	AIF1L	Uncharacterized protein	1521.3	1622.1	1622.9	1814.4	2060.5	1818.6	1887.5	1854.9	2311.3	1411.8	1324.8	1512.9	1588.77	1897.83	2017.9	1416.5	1588.77	1897.83	2017.9	1416.5	0.837148	0.024678	0	0.787337	0.046618	-1	1.12161	0.054489	0	0.940499	0.514313	0	1.3398	0.007929	1	1.42457	0.018503	1	GO:0005884,actin filament;GO:0005925,focal adhesion;GO:0016021,integral component of membrane;GO:0032587,ruffle membrane	GO:0051015,actin filament binding;GO:0005509,calcium ion binding;GO:0046872,metal ion binding	GO:0051017,actin filament bundle assembly;GO:0097178,ruffle assembly
A0A5G2R2C9_PIG	A0A5G2R2C9	AIFM1	Apoptosis inducing factor mitochondria associated 1	5917.5	6102.1	5752.5	5676.1	5726.1	5889.8	5852.4	5798.3	5731.1	6032.8	5807.9	6020.4	5924.03	5764	5793.93	5953.7	5924.03	5764	5793.93	5953.7	1.02776	0.252657	0	1.02245	0.290468	0	0.995017	0.823494	0	0.994834	0.704503	0	0.968137	0.123367	0	0.973165	0.119777	0	GO:0016021,integral component of membrane;GO:0005739,mitochondrion;GO:0005829,cytosol;GO:0005634,nucleus	GO:0050660,flavin adenine dinucleotide binding;GO:0016491,oxidoreductase activity;GO:0046983,protein dimerization activity;GO:0003677,DNA binding;GO:0071949,FAD binding;GO:0016174,NAD(P)H oxidase H2O2-forming activity	GO:0006915,apoptotic process;GO:0070059,intrinsic apoptotic signaling pathway in response to endoplasmic reticulum stress;GO:0033108,mitochondrial respiratory chain complex assembly;GO:0051402,neuron apoptotic process;GO:0010942,positive regulation of cell death;GO:0045041,protein import into mitochondrial intermembrane space;GO:1902510,regulation of apoptotic DNA fragmentation
A0A287BBY7_PIG	A0A287BBY7	AIFM2	Apoptosis inducing factor mitochondria associated 2	356	334.7	346.4	357.4	359.2	325.6	389.6	373.8	366.4	331.5	419.3	362.7	345.7	347.4	376.6	371.167	345.7	347.4	376.6	371.167	0.995107	0.898635	0	0.91795	0.028393	0	0.931388	0.389747	0	0.922464	0.086004	0	0.935968	0.442562	0	1.01464	0.848077	0	GO:0005829,cytosol;GO:0005811,lipid droplet;GO:0005741,mitochondrial outer membrane;GO:0005634,nucleus;GO:0005886,plasma membrane	GO:0003677,DNA binding;GO:0004174,electron-transferring-flavoprotein dehydrogenase activity;GO:0050660,flavin adenine dinucleotide binding;GO:0016655,oxidoreductase activity, acting on NAD(P)H, quinone or similar compound as acceptor;GO:0016491,oxidoreductase activity	GO:0008637,apoptotic mitochondrial changes;GO:0110076,negative regulation of ferroptosis;GO:0043065,positive regulation of apoptotic process;GO:1900407,regulation of cellular response to oxidative stress;GO:0006743,ubiquinone metabolic process
A0A5K1VI30_PIG	A0A5K1VI30	AIMP1	Aminoacyl tRNA synthetase complex interacting multifunctional protein 1	4006.1	4480.5	4151.6	4204.5	4189.1	4459.9	4190.2	4285.8	4104.8	4283.7	4071	4383	4212.73	4284.5	4193.6	4245.9	4212.73	4284.5	4193.6	4245.9	0.98325	0.686967	0	1.00456	0.904491	0	0.992189	0.852956	0	1.02168	0.424012	0	1.00909	0.776672	0	0.987682	0.647113	0	GO:0017101,aminoacyl-tRNA synthetase multienzyme complex;GO:0009986,cell surface;GO:0005829,cytosol	GO:0000049,tRNA binding;GO:0051020,GTPase binding;GO:0042803,protein homodimerization activity	GO:0007267,cell-cell signaling;GO:0050900,leukocyte migration;GO:0001937,negative regulation of endothelial cell proliferation
F1RFM7_PIG	F1RFM7	AIMP2	Aminoacyl tRNA synthase complex-interacting multifunctional protein 2	1956.8	2246.9	1950.5	2053.8	2002.9	2144.4	2076.2	2065.3	2023.5	2237	2002.4	2259.4	2051.4	2067.03	2055	2166.27	2051.4	2067.03	2055	2166.27	0.992437	0.890053	0	0.998248	0.972756	0	0.946975	0.419318	0	1.00586	0.799732	0	0.954192	0.341538	0	0.948637	0.254686	0	GO:0017101,aminoacyl-tRNA synthetase multienzyme complex;GO:0005829,cytosol;GO:0005634,nucleus	GO:0060090,molecular adaptor activity	GO:0006915,apoptotic process;GO:0008285,negative regulation of cell population proliferation;GO:1903632,positive regulation of aminoacyl-tRNA ligase activity;GO:0031398,positive regulation of protein ubiquitination;GO:0065003,protein-containing complex assembly;GO:0060510,type II pneumocyte differentiation;GO:0030154,cell differentiation;GO:0007275,multicellular organism development
F1RUZ6_PIG	F1RUZ6	AIP	AH receptor-interacting protein	2386.8	2211.7	2171.6	2417.6	2410.6	2149.3	2402	2499.5	2201.9	2204.4	2436.7	2367.6	2256.7	2325.83	2367.8	2336.23	2256.7	2325.83	2367.8	2336.23	0.970276	0.564718	0	0.953079	0.368534	0	0.965957	0.451516	0	0.982276	0.752754	0	0.995548	0.930465	0	1.01351	0.791007	0	GO:0034751,aryl hydrocarbon receptor complex;GO:0005829,cytosol;GO:0005886,plasma membrane	GO:0017162,aryl hydrocarbon receptor binding;GO:0036004,GAF domain binding;GO:0003755,peptidyl-prolyl cis-trans isomerase activity;GO:0003712,transcription coregulator activity;GO:0051082,unfolded protein binding	GO:0022417,protein maturation by protein folding;GO:0006626,protein targeting to mitochondrion;GO:0006805,xenobiotic metabolic process	ssc:100511065,path:ssc04934,Cushing syndrome
A0A286ZQ79_PIG	A0A286ZQ79	AK1	Adenylate kinase isoenzyme 1	1533.8	1582.2	1694.5	1531.8	1787.7	1709.7	1491.5	1620.2	1671.6	1486.2	1538	1561.8	1603.5	1676.4	1594.43	1528.67	1603.5	1676.4	1594.43	1528.67	0.956514	0.460784	0	1.00569	0.905416	0	1.04895	0.22768	0	1.05141	0.426773	0	1.09664	0.134622	0	1.04302	0.320374	0	GO:0005737,cytoplasm;GO:0005829,cytosol;GO:0001520,outer dense fiber;GO:0005886,plasma membrane	GO:0004017,adenylate kinase activity;GO:0005524,ATP binding;GO:0004550,nucleoside diphosphate kinase activity	GO:0006172,ADP biosynthetic process;GO:0046033,AMP metabolic process;GO:0046034,ATP metabolic process;GO:0006165,nucleoside diphosphate phosphorylation;GO:0009142,nucleoside triphosphate biosynthetic process;GO:0007050,cell cycle arrest	ssc:100521423,path:ssc00230,Purine metabolism;ssc:100521423,path:ssc00730,Thiamine metabolism
A0A5G2QNB5_PIG	A0A5G2QNB5	AK2	Adenylate kinase 2, mitochondrial	5589.2	6242.6	8785	7040.1	7064.4	7165.6	6509	6494.3	6601	6108.3	6036.7	7895.6	6872.27	7090.03	6534.77	6680.2	6872.27	7090.03	6534.77	6680.2	0.969286	0.834297	0	1.05165	0.746757	0	1.02875	0.875343	0	1.08497	0.000401	0	1.06135	0.538018	0	0.978229	0.822982	0	GO:0005737,cytoplasm;GO:0005758,mitochondrial intermembrane space;GO:0005739,mitochondrion	GO:0005524,ATP binding;GO:0004550,nucleoside diphosphate kinase activity;GO:0004017,adenylate kinase activity	GO:0006172,ADP biosynthetic process;GO:0046033,AMP metabolic process;GO:0046034,ATP metabolic process
A0A5G2QPK4_PIG	A0A5G2QPK4	AK3	GTP:AMP phosphotransferase AK3, mitochondrial	3659.3	4290.4	4300.9	4261	4308.1	4786.9	4139.1	4529.6	3931.5	4308.6	3904.6	4482.5	4083.53	4452	4200.07	4231.9	4083.53	4452	4200.07	4231.9	0.917236	0.244959	0	0.972254	0.693757	0	0.964941	0.615162	0	1.05998	0.358097	0	1.05201	0.410715	0	0.992478	0.902905	0	GO:0005737,cytoplasm;GO:0005759,mitochondrial matrix	GO:0004017,adenylate kinase activity;GO:0005524,ATP binding;GO:0004550,nucleoside diphosphate kinase activity;GO:0046899,nucleoside triphosphate adenylate kinase activity;GO:0005525,GTP binding	GO:0046033,AMP metabolic process;GO:0009142,nucleoside triphosphate biosynthetic process;GO:0006172,ADP biosynthetic process;GO:0046039,GTP metabolic process;GO:0046041,ITP metabolic process;GO:0046051,UTP metabolic process	ssc:100155691,path:ssc00230,Purine metabolism
A0A287AIU6_PIG	A0A287AIU6	AK4	Nucleoside-diphosphate kinase	616.6	491.9	671.5	581.3	515.6	632.2	486	493.3	494.7	561.1	454.1	555.3	593.333	576.367	491.333	523.5	593.333	576.367	491.333	523.5	1.02944	0.80085	0	1.2076	0.127688	0	1.1334	0.333079	0	1.17307	0.065951	0	1.10099	0.336391	0	0.938555	0.40818	0	GO:0005737,cytoplasm;GO:0005759,mitochondrial matrix	GO:0004017,adenylate kinase activity;GO:0005524,ATP binding;GO:0004550,nucleoside diphosphate kinase activity;GO:0005525,GTP binding;GO:0046899,nucleoside triphosphate adenylate kinase activity	GO:0006172,ADP biosynthetic process;GO:0046033,AMP metabolic process;GO:0046034,ATP metabolic process;GO:0071456,cellular response to hypoxia;GO:0046039,GTP metabolic process;GO:0006165,nucleoside diphosphate phosphorylation;GO:0009142,nucleoside triphosphate biosynthetic process;GO:2001169,regulation of ATP biosynthetic process;GO:0002082,regulation of oxidative phosphorylation
A0A287AKM5_PIG	A0A287AKM5	AKAP10	A-kinase anchor protein 10, mitochondrial	513.2	564.2	464.7	502.5	484.4	507	504.2	508.5	479.5	558.6	510.9	507.2	514.033	497.967	497.4	525.567	514.033	497.967	497.4	525.567	1.03226	0.615465	0	1.03344	0.610119	0	0.978055	0.745466	0	1.00114	0.96265	0	0.947485	0.19865	0	0.946407	0.209554	0	GO:0005739,mitochondrion;GO:0005886,plasma membrane;GO:0005829,cytosol;GO:0032991,protein-containing complex	GO:0051018,protein kinase A binding;GO:0016301,kinase activity	GO:0008104,protein localization
A0A287A3A3_PIG	A0A287A3A3	AKAP12	A-kinase anchoring protein 12	2988.6	2997.9	2963.3	3352.1	2917.3	2870.9	2961.9	3290.9	3116	2655.6	2985.7	2897.6	2983.27	3046.77	3122.93	2846.3	2983.27	3046.77	3122.93	2846.3	0.979158	0.70051	0	0.955277	0.217817	0	1.04812	0.239592	0	0.975611	0.694466	0	1.07043	0.333165	0	1.09719	0.113609	0	GO:0005829,cytosol;GO:0005886,plasma membrane;GO:0098685,Schaffer collateral - CA1 synapse	GO:0008179,adenylate cyclase binding;GO:0005516,calmodulin binding;GO:0051018,protein kinase A binding	GO:0007193,adenylate cyclase-inhibiting G protein-coupled receptor signaling pathway;GO:0050804,modulation of chemical synaptic transmission;GO:0010739,positive regulation of protein kinase A signaling;GO:0090036,regulation of protein kinase C signaling
F1SCI4_PIG	F1SCI4	AKAP13	Uncharacterized protein	1432.3	1545.1	1440.5	1488.5	1449.3	1523.9	1526.7	1590.2	1428.4	1562.9	1572.6	1540.6	1472.63	1487.23	1515.1	1558.7	1472.63	1487.23	1515.1	1558.7	0.990183	0.746915	0	0.971971	0.514463	0	0.944783	0.083533	0	0.981607	0.618895	0	0.95415	0.038531	0	0.972028	0.415171	0	GO:0005737,cytoplasm	GO:0004691,cAMP-dependent protein kinase activity;GO:0005085,guanyl-nucleotide exchange factor activity;GO:0005078,MAP-kinase scaffold activity	GO:0071875,adrenergic receptor signaling pathway;GO:0035556,intracellular signal transduction;GO:0043123,positive regulation of I-kappaB kinase/NF-kappaB signaling;GO:0035023,regulation of Rho protein signal transduction
F1SA04_PIG	F1SA04	AKAP8	A-kinase anchoring protein 8	722	694.1	723.9	848.1	743.9	675.6	829.6	755.9	727	723.2	809.4	736.7	713.333	755.867	770.833	756.433	713.333	755.867	770.833	756.433	0.943729	0.451781	0	0.925405	0.147035	0	0.943022	0.204346	0	0.980584	0.811394	0	0.999251	0.992524	0	1.01904	0.740827	0	GO:0000793,condensed chromosome;GO:0001939,female pronucleus;GO:0016363,nuclear matrix;GO:0005730,nucleolus;GO:0005654,nucleoplasm;GO:0005634,nucleus	GO:0003677,DNA binding;GO:0042826,histone deacetylase binding;GO:0051059,NF-kappaB binding;GO:0034237,protein kinase A regulatory subunit binding	GO:0044839,cell cycle G2/M phase transition;GO:0071222,cellular response to lipopolysaccharide;GO:0071380,cellular response to prostaglandin E stimulus;GO:0007076,mitotic chromosome condensation;GO:0032720,negative regulation of tumor necrosis factor production;GO:0031065,positive regulation of histone deacetylation;GO:0033127,regulation of histone phosphorylation
A0A480T358_PIG	A0A480T358	AKAP8L	A-kinase anchor protein 8-like isoform X1	535	501.4	523	529.1	530	494.5	548.9	574.6	525.9	496.5	533.4	554.8	519.8	517.867	549.8	528.233	519.8	517.867	549.8	528.233	1.00373	0.905365	0	0.945435	0.155343	0	0.984035	0.69006	0	0.941918	0.155699	0	0.980375	0.642053	0	1.04083	0.3841	0	GO:0000785,chromatin;GO:0005737,cytoplasm;GO:0016363,nuclear matrix;GO:0016607,nuclear speck;GO:0005634,nucleus;GO:1990904,ribonucleoprotein complex	GO:0003677,DNA binding;GO:0042826,histone deacetylase binding;GO:0005521,lamin binding;GO:0034237,protein kinase A regulatory subunit binding;GO:0016301,kinase activity	GO:0044839,cell cycle G2/M phase transition;GO:0007076,mitotic chromosome condensation;GO:0006397,mRNA processing;GO:0051081,nuclear envelope disassembly;GO:0031065,positive regulation of histone deacetylation;GO:0045944,positive regulation of transcription by RNA polymerase II;GO:0033127,regulation of histone phosphorylation;GO:0010793,regulation of mRNA export from nucleus
A0A287B381_PIG	A0A287B381	AKAP9	A-kinase anchoring protein 9	911.2	817.9	856.2	807.5	833.2	828.1	799.2	807.9	819.3	794.3	851.8	794.6	861.767	822.933	808.8	813.567	861.767	822.933	808.8	813.567	1.04719	0.240442	0	1.06549	0.128378	0	1.05924	0.219569	0	1.01747	0.221811	0	1.01151	0.673904	0	0.994141	0.823188	0	GO:0005737,cytoplasm;GO:0005815,microtubule organizing center;GO:0005813,centrosome;GO:0005801,cis-Golgi network;GO:0005795,Golgi stack;GO:0097060,synaptic membrane;GO:0005794,Golgi apparatus	GO:0003677,DNA binding;GO:0060090,molecular adaptor activity;GO:0015459,potassium channel regulator activity;GO:0034237,protein kinase A regulatory subunit binding	GO:0007165,signal transduction;GO:0051661,maintenance of centrosome location;GO:0033138,positive regulation of peptidyl-serine phosphorylation;GO:1901018,positive regulation of potassium ion transmembrane transporter activity;GO:1903358,regulation of Golgi organization;GO:0060307,regulation of ventricular cardiac muscle cell membrane repolarization
A0A5S6GLX4_PIG	A0A5S6GLX4	AKR1A1	Alcohol dehydrogenase [NADP(+)]	8940.4	7929.3	8792.9	7686.9	8332.9	8778.4	7534.8	7442.6	8720	8187	9066.5	8349.5	8554.2	8266.07	7899.13	8534.33	8554.2	8266.07	7899.13	8534.33	1.03486	0.554321	0	1.08293	0.274887	0	1.00233	0.964136	0	1.04645	0.518725	0	0.968566	0.554506	0	0.925571	0.266329	0	GO:0016324,apical plasma membrane;GO:0005829,cytosol;GO:0045202,synapse	GO:0004032,alditol;GO:0047655,allyl-alcohol dehydrogenase activity;GO:0047834,D-threo-aldose 1-dehydrogenase activity;GO:0047941,glucuronolactone reductase activity;GO:0047956,glycerol dehydrogenase [NADP+] activity;GO:0047939,L-glucuronate reductase activity;GO:1990002,methylglyoxal reductase (NADPH-dependent, acetol producing);GO:0019726,mevaldate reductase (NADPH) activity;GO:0008106,alcohol d…	GO:0046185,aldehyde catabolic process;GO:0110095,cellular detoxification of aldehyde;GO:0042840,D-glucuronate catabolic process;GO:0019853,L-ascorbic acid biosynthetic process;GO:0044597,daunorubicin metabolic process;GO:0044598,doxorubicin metabolic process	ssc:396924,path:ssc00010,Glycolysis / Gluconeogenesis;ssc:396924,path:ssc00040,Pentose and glucuronate interconversions;ssc:396924,path:ssc00561,Glycerolipid metabolism
A0A287A5M7_PIG	A0A287A5M7	AKR1B1	Aldo-keto reductase family 1 member B1	93626.5	96072.2	91533.9	95973.9	108407	107832	95093.2	98164.7	94148.2	93032.5	95438.1	106186	93744.2	104071	95802	98218.7	93744.2	104071	95802	98218.7	0.900769	0.07239	0	0.97852	0.313413	0	0.954443	0.3519	0	1.08632	0.12224	0	1.05959	0.364402	0	0.975395	0.59763	0	GO:0005737,cytoplasm;GO:0005829,cytosol;GO:0005654,nucleoplasm	GO:0004032,alditol;GO:0047655,allyl-alcohol dehydrogenase activity;GO:0047834,D-threo-aldose 1-dehydrogenase activity;GO:0047956,glycerol dehydrogenase [NADP+] activity;GO:0052650,NADP-retinol dehydrogenase activity;GO:0036130,prostaglandin H2 endoperoxidase reductase activity;GO:0001758,retinal dehydrogenase activity;GO:0043795,glyceraldehyde oxidoreductase activity	GO:0001523,retinoid metabolic process;GO:0071475,cellular hyperosmotic salinity response;GO:0044597,daunorubicin metabolic process;GO:0044598,doxorubicin metabolic process;GO:0002070,epithelial cell maturation;GO:0072205,metanephric collecting duct development;GO:0043066,negative regulation of apoptotic process;GO:0035809,regulation of urine volume;GO:0003091,renal water homeostasis	ssc:396816,path:ssc00040,Pentose and glucuronate interconversions;ssc:396816,path:ssc00051,Fructose and mannose metabolism;ssc:396816,path:ssc00052,Galactose metabolism;ssc:396816,path:ssc00561,Glycerolipid metabolism;ssc:396816,path:ssc00790,Folate biosynthesis
A0A480SLU2_PIG	A0A480SLU2	AKR1C3	Aldo-keto reductase family 1 member C3 isoform 2	353.2	388.8	360.1	371.3	384.9	591.9	337.9	393.3	267	344.6	295.3	370.5	367.367	449.367	332.733	336.8	367.367	449.367	332.733	336.8	0.817521	0.319514	0	1.10409	0.415228	0	1.09076	0.281941	0	1.35053	0.219499	0	1.33422	0.206331	0	0.987926	0.92869	0	GO:0005829,cytosol	GO:0047834,D-threo-aldose 1-dehydrogenase activity;GO:0004032,alditol;GO:0047023,androsterone dehydrogenase activity;GO:0032052,bile acid binding;GO:0047086,ketosteroid monooxygenase activity;GO:0016229,steroid dehydrogenase activity	GO:0044597,daunorubicin metabolic process;GO:0044598,doxorubicin metabolic process;GO:0042448,progesterone metabolic process;GO:0006693,prostaglandin metabolic process;GO:0008202,steroid metabolic process
A0A5G2R0M9_PIG	A0A5G2R0M9	AKR7A2	Aldo_ket_red domain-containing protein	3632.9	3785.4	3712.5	3720.8	4292.8	4395.5	3657.1	3659.9	3790.6	4067.7	3666.5	4113.7	3710.27	4136.37	3702.53	3949.3	3710.27	4136.37	3702.53	3949.3	0.896987	0.117871	0	1.00209	0.907171	0	0.939475	0.18321	0	1.11717	0.11312	0	1.04737	0.501381	0	0.937516	0.172341	0		GO:0047834,D-threo-aldose 1-dehydrogenase activity		ssc:100511331,path:ssc00980,Metabolism of xenobiotics by cytochrome P450
A0A287AR39_PIG	A0A287AR39	AKT1	RAC-PK-alpha	389.7	410.1	472.8	447.5	519	399.1	426.2	538.6	432.8	442.5	470	512.6	424.2	455.2	465.867	475.033	424.2	455.2	465.867	475.033	0.931898	0.509647	0	0.910561	0.398965	0	0.89299	0.190261	0	0.977104	0.842698	0	0.958249	0.648853	0	0.980703	0.836914	0		GO:0005524,ATP binding;GO:0106310,protein serine kinase activity;GO:0106311,protein threonine kinase activity;GO:0004674,protein serine/threonine kinase activity	GO:0043491,protein kinase B signaling;GO:0006006,glucose metabolic process;GO:0005978,glycogen biosynthetic process;GO:0018105,peptidyl-serine phosphorylation
F1RHD4_PIG	F1RHD4	AKT2	Non-specific serine/threonine protein kinase	1486.3	1288.9	1436.7	1425.6	1520	1376	1457.3	1448.9	1425.9	1446.1	1688.9	1384.1	1403.97	1440.53	1444.03	1506.37	1403.97	1440.53	1444.03	1506.37	0.974616	0.641825	0	0.972254	0.541	0	0.932022	0.405743	0	0.997576	0.93941	0	0.956297	0.554347	0	0.95862	0.541377	0	GO:0005938,cell cortex;GO:0005829,cytosol;GO:0005654,nucleoplasm;GO:0032991,protein-containing complex;GO:0032587,ruffle membrane	GO:0005524,ATP binding;GO:0106310,protein serine kinase activity;GO:0106311,protein threonine kinase activity;GO:0004674,protein serine/threonine kinase activity	GO:0090630,activation of GTPase activity;GO:0071486,cellular response to high light intensity;GO:0006006,glucose metabolic process;GO:0008286,insulin receptor signaling pathway;GO:0065002,intracellular protein transmembrane transport;GO:0043066,negative regulation of apoptotic process;GO:0010748,negative regulation of long-chain fatty acid import across plasma membrane;GO:0032287,peripheral nervo…
A0A287BC23_PIG	A0A287BC23	AKT3	Non-specific serine/threonine protein kinase	177.8	154.2	182.1	176.8	184.9	156.8	175.1	184.1	167.5	163.5	190.1	176.1	171.367	172.833	175.567	176.567	171.367	172.833	175.567	176.567	0.991514	0.908915	0	0.976077	0.693534	0	0.970549	0.676801	0	0.984431	0.790639	0	0.978856	0.758648	0	0.994336	0.917404	0		GO:0005524,ATP binding;GO:0106310,protein serine kinase activity;GO:0106311,protein threonine kinase activity;GO:0004674,protein serine/threonine kinase activity	GO:0035556,intracellular signal transduction;GO:0018105,peptidyl-serine phosphorylation;GO:0048854,brain morphogenesis;GO:0048873,homeostasis of number of cells within a tissue;GO:0000002,mitochondrial genome maintenance;GO:2000773,negative regulation of cellular senescence;GO:0045766,positive regulation of angiogenesis;GO:1905653,positive regulation of artery morphogenesis;GO:0090050,positive re…	ssc:100513811,path:ssc04014,Ras signaling pathway;ssc:100513811,path:ssc04015,Rap1 signaling pathway;ssc:100513811,path:ssc04010,MAPK signaling pathway;ssc:100513811,path:ssc04012,ErbB signaling pathway;ssc:100513811,path:ssc04370,VEGF signaling pathway;ssc:100513811,path:ssc04371,Apelin signaling pathway;ssc:100513811,path:ssc04630,Jak-STAT signaling pathway;ssc:100513811,path:ssc04668,TNF signa…
A0A287BGW4_PIG	A0A287BGW4	ALAD	Delta-aminolevulinic acid dehydratase	6802.7	7871.6	6961	7259	7444.1	7874.4	7155.9	7241.4	7076.8	8206	7320.8	7475.9	7211.77	7525.83	7158.03	7667.57	7211.77	7525.83	7158.03	7667.57	0.958268	0.454631	0	1.00751	0.880849	0	0.940555	0.349504	0	1.05138	0.122621	0	0.981515	0.688105	0	0.933547	0.139708	0	GO:0005829,cytosol	GO:0042802,identical protein binding;GO:0004655,porphobilinogen synthase activity;GO:0008270,zinc ion binding	GO:0071353,cellular response to interleukin-4;GO:0006783,heme biosynthetic process;GO:1901799,negative regulation of proteasomal protein catabolic process;GO:0051260,protein homooligomerization;GO:0006782,protoporphyrinogen IX biosynthetic process
A0A286ZT13_PIG	A0A286ZT13	ALB	Albumin	101424	141002	105058	90176.5	67922	92826.5	78654.6	89949.6	269438	84004.6	94731.4	84357.8	115828	83641.7	146014	87697.9	115828	83641.7	146014	87697.9	1.38481	0.096809	0	0.793266	0.657228	0	1.32076	0.09848	0	0.572833	0.373406	0	0.953747	0.663365	0	1.66496	0.39947	0	GO:0005737,cytoplasm;GO:0005615,extracellular space;GO:0032991,protein-containing complex;GO:0005783,endoplasmic reticulum;GO:0070062,extracellular exosome;GO:0005794,Golgi apparatus	GO:0003677,DNA binding;GO:1903981,enterobactin binding;GO:0005504,fatty acid binding;GO:0030170,pyridoxal phosphate binding;GO:0036094,small molecule binding;GO:0015643,toxic substance binding;GO:0008270,zinc ion binding;GO:0046872,metal ion binding;GO:0051087,chaperone binding;GO:0140272,exogenous protein binding;GO:0042802,identical protein binding;GO:0019825,oxygen binding	GO:0009267,cellular response to starvation;GO:0051659,maintenance of mitochondrion location;GO:0043066,negative regulation of apoptotic process	ssc:396960,path:ssc04918,Thyroid hormone synthesis
F1SL34_PIG	F1SL34	ALCAM	Activated leukocyte cell adhesion molecule	7301.2	6329.7	6088.4	6417.4	7012.7	7569.6	6637	6721.8	6896.4	6420.4	6719.2	6794.1	6573.1	6999.9	6751.73	6644.57	6573.1	6999.9	6751.73	6644.57	0.939028	0.439784	0	0.973543	0.661506	0	0.989244	0.862765	0	1.03676	0.507453	0	1.05348	0.369504	0	1.01613	0.4788	0	GO:0030424,axon;GO:0030425,dendrite;GO:0005886,plasma membrane;GO:0016021,integral component of membrane;GO:0001772,immunological synapse;GO:0031226,intrinsic component of plasma membrane;GO:0042101,T cell receptor complex	GO:0042802,identical protein binding	GO:0007157,heterophilic cell-cell adhesion via plasma membrane cell adhesion molecules
A0A287AEA5_PIG	A0A287AEA5	ALDH16A1	Aldehyde dehydrogenase 16 family member A1	1169.4	1103.8	939.5	1047.2	1022.7	1007.8	986.8	1025.1	998.6	1156.2	1036.3	1000	1070.9	1025.9	1003.5	1064.17	1070.9	1025.9	1003.5	1064.17	1.04386	0.551693	0	1.06716	0.385872	0	1.00633	0.939299	0	1.02232	0.237236	0	0.964041	0.474858	0	0.942991	0.279448	0		GO:0016620,oxidoreductase activity, acting on the aldehyde or oxo group of donors, NAD or NADP as acceptor
F1SC47_PIG	F1SC47	ALDH18A1	Delta-1-pyrroline-5-carboxylate synthase	1112.2	1162.9	1106.7	1040.4	1274.9	1117.4	1100.1	1200.9	1372.2	1414.2	1109.6	1078	1127.27	1144.23	1224.4	1200.6	1127.27	1144.23	1224.4	1200.6	0.985172	0.823583	0	0.920669	0.298756	0	0.938919	0.536786	0	0.934526	0.488555	0	0.953051	0.681235	0	1.01982	0.867079	0	GO:0005739,mitochondrion	GO:0005524,ATP binding;GO:0004349,glutamate 5-kinase activity;GO:0004350,glutamate-5-semialdehyde dehydrogenase activity;GO:0042802,identical protein binding	GO:0019240,citrulline biosynthetic process;GO:0006536,glutamate metabolic process;GO:0055129,L-proline biosynthetic process;GO:0006592,ornithine biosynthetic process	ssc:100151977,path:ssc00330,Arginine and proline metabolism
A0A5G2QN23_PIG	A0A5G2QN23	ALDH1A3	Aldehyde dehydrogenase 1 family member A3	2165.6	1974.8	2056.8	2120	2019.2	1858.5	1892.4	1965.3	1957.3	1800.6	2141.3	1729.1	2065.73	1999.23	1938.33	1890.33	2065.73	1999.23	1938.33	1890.33	1.03326	0.518683	0	1.06573	0.100509	0	1.09279	0.27455	0	1.03142	0.486706	0	1.05761	0.50327	0	1.02539	0.729188	0	GO:0005737,cytoplasm	GO:0016620,oxidoreductase activity, acting on the aldehyde or oxo group of donors, NAD or NADP as acceptor;GO:0004029,aldehyde dehydrogenase (NAD+) activity;GO:0070403,NAD+ binding;GO:0042803,protein homodimerization activity;GO:0001758,retinal dehydrogenase activity;GO:0070324,thyroid hormone binding	GO:0060324,face development;GO:0070384,Harderian gland development;GO:0042472,inner ear morphogenesis;GO:0007626,locomotory behavior;GO:0050885,neuromuscular process controlling balance;GO:0021768,nucleus accumbens development;GO:0060166,olfactory pit development;GO:0002072,optic cup morphogenesis involved in camera-type eye development;GO:0043065,positive regulation of apoptotic process;GO:00512…
A0A286ZYU8_PIG	A0A286ZYU8	ALDH1L1	10-formyltetrahydrofolate dehydrogenase	174.7	146.7	146.7	137.8	133.8	151.5	150	142.7	156.8	135.7	140.8	153.9	156.033	141.033	149.833	143.467	156.033	141.033	149.833	143.467	1.10636	0.235844	0	1.04138	0.575488	0	1.08759	0.309004	0	0.941268	0.261119	0	0.983039	0.765527	0	1.04438	0.400818	0	GO:0005829,cytosol;GO:0005737,cytoplasm	GO:0016155,formyltetrahydrofolate dehydrogenase activity;GO:0016742,hydroxymethyl-, formyl- and related transferase activity;GO:0016620,oxidoreductase activity, acting on the aldehyde or oxo group of donors, NAD or NADP as acceptor;GO:0004029,aldehyde dehydrogenase (NAD+) activity	GO:0009258,10-formyltetrahydrofolate catabolic process;GO:0009058,biosynthetic process;GO:0006730,one-carbon metabolic process
F1SG41_PIG	F1SG41	ALDH1L2	Formyltetrahydrofolate dehydrogenase	1397.1	1221.2	1704.7	1245.6	1451.6	1302.3	1364	1318.6	1481.6	1310.9	1438.8	1317.9	1441	1333.17	1388.07	1355.87	1441	1333.17	1388.07	1355.87	1.08089	0.522555	0	1.03814	0.741006	0	1.06279	0.594179	0	0.960449	0.521935	0	0.983258	0.774771	0	1.02375	0.640781	0		GO:0004029,aldehyde dehydrogenase (NAD+) activity;GO:0016155,formyltetrahydrofolate dehydrogenase activity;GO:0016742,hydroxymethyl-, formyl- and related transferase activity	GO:0009058,biosynthetic process;GO:0006730,one-carbon metabolic process
A0A287A8H8_PIG	A0A287A8H8	ALDH2	Aldehyde dehydrogenase, mitochondrial	6325	6028.4	5543.5	5628.5	5782.9	6811	5467.2	6034.5	5988	5875.9	5747.7	5823.3	5965.63	6074.13	5829.9	5815.63	5965.63	6074.13	5829.9	5815.63	0.982137	0.815499	0	1.02328	0.665655	0	1.02579	0.551171	0	1.04189	0.586319	0	1.04445	0.526406	0	1.00245	0.942424	0	GO:0005759,mitochondrial matrix	GO:0004029,aldehyde dehydrogenase (NAD+) activity;GO:0043878,glyceraldehyde-3-phosphate dehydrogenase (NAD+) (non-phosphorylating) activity;GO:0016620,oxidoreductase activity, acting on the aldehyde or oxo group of donors, NAD or NADP as acceptor	GO:0006068,ethanol catabolic process	ssc:733685,path:ssc00010,Glycolysis / Gluconeogenesis;ssc:733685,path:ssc00053,Ascorbate and aldarate metabolism;ssc:733685,path:ssc00620,Pyruvate metabolism;ssc:733685,path:ssc00071,Fatty acid degradation;ssc:733685,path:ssc00561,Glycerolipid metabolism;ssc:733685,path:ssc00280,Valine, leucine and isoleucine degradation;ssc:733685,path:ssc00310,Lysine degradation;ssc:733685,path:ssc00330,Arginin…
F1SDC7_PIG	F1SDC7	ALDH3A2	Aldehyde dehydrogenase	13612.4	13500.9	14793.3	13887.3	15085.4	14023.3	16859.2	16493.1	15558.5	16818	19853	15814.9	13968.9	14332	16303.6	17495.3	13968.9	14332	16303.6	17495.3	0.974663	0.552523	0	0.856796	0.014597	0	0.798435	0.051379	0	0.87907	0.021968	0	0.819191	0.067655	0	0.931885	0.402594	0	GO:0016021,integral component of membrane	GO:0016620,oxidoreductase activity, acting on the aldehyde or oxo group of donors, NAD or NADP as acceptor;GO:0004028,3-chloroallyl aldehyde dehydrogenase activity	GO:0006081,cellular aldehyde metabolic process
V9GZ89_PIG	V9GZ89	ALDH3B2	Aldehyde dehydrogenase	4556.9	5374.2	5032.4	5101	5350.8	5697.6	6276.4	6161.5	5162.5	6033.7	5169.4	6057.3	4987.83	5383.13	5866.8	5753.47	4987.83	5383.13	5866.8	5753.47	0.926567	0.249143	0	0.85018	0.107905	0	0.866927	0.111522	0	0.917559	0.286634	0	0.935633	0.336642	0	1.0197	0.817028	0		GO:0004028,3-chloroallyl aldehyde dehydrogenase activity	GO:0006081,cellular aldehyde metabolic process
I3LNB4_PIG	I3LNB4	ALDH4A1	Multifunctional fusion protein	2571.9	2833.6	2748.1	2658.1	2769.5	2693.6	2664.4	2633.8	2556.7	2909.4	2659	2845.9	2717.87	2707.07	2618.3	2804.77	2717.87	2707.07	2618.3	2804.77	1.00399	0.903625	0	1.03803	0.298705	0	0.969017	0.464704	0	1.0339	0.125208	0	0.965166	0.299443	0	0.933518	0.084565	0	GO:0005829,cytosol;GO:0005739,mitochondrion	GO:0003842,1-pyrroline-5-carboxylate dehydrogenase activity;GO:0004029,aldehyde dehydrogenase (NAD+) activity;GO:0042802,identical protein binding;GO:0016620,oxidoreductase activity, acting on the aldehyde or oxo group of donors, NAD or NADP as acceptor	GO:0010133,proline catabolic process to glutamate
A0A287AR05_PIG	A0A287AR05	ALDH5A1	Succinate-semialdehyde dehydrogenase	2057.8	2056.7	2185.2	2195.6	2185.6	2422	2142.5	2126.9	2341.3	2141.2	2118.6	2335.7	2099.9	2267.73	2203.57	2198.5	2099.9	2267.73	2203.57	2198.5	0.925991	0.129767	0	0.952955	0.270442	0	0.955151	0.290609	0	1.02912	0.568998	0	1.03149	0.540067	0	1.00231	0.961058	0	GO:0005739,mitochondrion	GO:0004777,succinate-semialdehyde dehydrogenase (NAD+) activity;GO:0016620,oxidoreductase activity, acting on the aldehyde or oxo group of donors, NAD or NADP as acceptor;GO:0042802,identical protein binding	GO:0009450,gamma-aminobutyric acid catabolic process;GO:0007417,central nervous system development;GO:0006536,glutamate metabolic process;GO:0042135,neurotransmitter catabolic process;GO:0009791,post-embryonic development;GO:0006105,succinate metabolic process
A0A5G2RA17_PIG	A0A5G2RA17	ALDH6A1	Aldehyde dehydrogenase 6 family member A1	3694.9	3847.4	3738.5	3799.9	3973.2	3903.7	3805.1	3804.8	3920.1	4025.9	3963.7	3979.8	3760.27	3892.27	3843.33	3989.8	3760.27	3892.27	3843.33	3989.8	0.966087	0.123247	0	0.978387	0.234613	0	0.94247	0.009437	0	1.01273	0.482735	0	0.975554	0.143453	0	0.96329	0.026473	0	GO:0005739,mitochondrion;GO:0005654,nucleoplasm	GO:0018478,malonate-semialdehyde dehydrogenase (acetylating) activity;GO:0004491,methylmalonate-semialdehyde dehydrogenase (acylating) activity	GO:0050873,brown fat cell differentiation;GO:0006210,thymine catabolic process;GO:0006574,valine catabolic process	ssc:100153301,path:ssc00640,Propanoate metabolism;ssc:100153301,path:ssc00562,Inositol phosphate metabolism;ssc:100153301,path:ssc00280,Valine, leucine and isoleucine degradation;ssc:100153301,path:ssc00410,beta-Alanine metabolism
A0A287A399_PIG	A0A287A399	ALDH7A1	Aldehyde dehydrogenase 7 family member A1	5269.9	5242.8	6360.7	5540.1	5672.1	5635.6	5896.1	5665.2	5524.9	5614.7	5874.9	5971	5624.47	5615.93	5695.4	5820.2	5624.47	5615.93	5695.4	5820.2	1.00152	0.982718	0	0.987546	0.862354	0	0.96637	0.636462	0	0.986047	0.52807	0	0.964904	0.146212	0	0.978557	0.457131	0	GO:0005829,cytosol;GO:0005739,mitochondrion	GO:0016620,oxidoreductase activity, acting on the aldehyde or oxo group of donors, NAD or NADP as acceptor
F1S232_PIG	F1S232	ALDH9A1	4-trimethylaminobutyraldehyde dehydrogenase	6762.7	6586.7	6640.3	6248.1	6610.5	6566.3	6177.6	6290.9	6017.8	6118	6329.7	5939	6663.23	6474.97	6162.1	6128.9	6663.23	6474.97	6162.1	6128.9	1.02908	0.207879	0	1.08133	0.006146	0	1.08718	0.012676	0	1.05077	0.087475	0	1.05646	0.097396	0	1.00542	0.821624	0	GO:0005829,cytosol	GO:0047105,4-trimethylammoniobutyraldehyde dehydrogenase activity;GO:0004029,aldehyde dehydrogenase (NAD+) activity;GO:0043878,glyceraldehyde-3-phosphate dehydrogenase (NAD+) (non-phosphorylating) activity;GO:0019145,aminobutyraldehyde dehydrogenase activity	GO:0045329,carnitine biosynthetic process;GO:0006081,cellular aldehyde metabolic process;GO:0051289,protein homotetramerization	ssc:100153809,path:ssc00010,Glycolysis / Gluconeogenesis;ssc:100153809,path:ssc00053,Ascorbate and aldarate metabolism;ssc:100153809,path:ssc00620,Pyruvate metabolism;ssc:100153809,path:ssc00071,Fatty acid degradation;ssc:100153809,path:ssc00561,Glycerolipid metabolism;ssc:100153809,path:ssc00280,Valine, leucine and isoleucine degradation;ssc:100153809,path:ssc00310,Lysine degradation;ssc:1001538…
A0A286ZYX8_PIG	A0A286ZYX8	ALDOA	Fructose-bisphosphate aldolase	32802.3	33691.6	33707.8	35035.2	36026	37758.4	33485.3	33411.9	30798.1	33612	31627.6	35734.9	33400.6	36273.2	32565.1	33658.2	33400.6	36273.2	32565.1	33658.2	0.920806	0.027812	0	1.02565	0.421165	0	0.992347	0.843478	0	1.11387	0.035594	0	1.07769	0.141054	0	0.967524	0.500887	0	GO:0005829,cytosol;GO:0015629,actin cytoskeleton;GO:0070062,extracellular exosome;GO:0061827,sperm head	GO:0004332,fructose-bisphosphate aldolase activity;GO:0008092,cytoskeletal protein binding;GO:0070061,fructose binding	GO:0030388,fructose 1,6-bisphosphate metabolic process;GO:0006096,glycolytic process;GO:0006754,ATP biosynthetic process;GO:0007339,binding of sperm to zona pellucida;GO:0006000,fructose metabolic process;GO:0046716,muscle cell cellular homeostasis;GO:0008360,regulation of cell shape;GO:0006941,striated muscle contraction
A0A286ZWI1_PIG	A0A286ZWI1	ALDOC	Fructose-bisphosphate aldolase	1746.2	1845.2	1756.7	1965.3	1809.3	1961.8	1741.1	1753.5	1701.6	1819.4	1708.2	1835.6	1782.7	1912.13	1732.07	1787.73	1782.7	1912.13	1732.07	1787.73	0.932309	0.098184	0	1.02923	0.222402	0	0.997185	0.92596	0	1.10396	0.028574	0	1.06959	0.128944	0	0.968862	0.265047	0	GO:0005829,cytosol	GO:0004332,fructose-bisphosphate aldolase activity;GO:0008092,cytoskeletal protein binding	GO:0006096,glycolytic process;GO:0030855,epithelial cell differentiation;GO:0030388,fructose 1,6-bisphosphate metabolic process	ssc:100512013,path:ssc00010,Glycolysis / Gluconeogenesis;ssc:100512013,path:ssc00030,Pentose phosphate pathway;ssc:100512013,path:ssc00051,Fructose and mannose metabolism;ssc:100512013,path:ssc04066,HIF-1 signaling pathway
F1RXR3_PIG	F1RXR3	ALG12	Mannosyltransferase	714.3	787.4	716.6	749.1	703.6	762.3	735.8	758.3	732.3	774.7	734.7	775.5	739.433	738.333	742.133	761.633	739.433	738.333	742.133	761.633	1.00149	0.972381	0	0.996362	0.920268	0	0.970852	0.464993	0	0.99488	0.855408	0	0.969408	0.355179	0	0.974397	0.283134	0	GO:0005788,endoplasmic reticulum lumen;GO:0005789,endoplasmic reticulum membrane;GO:0016021,integral component of membrane	GO:0000009,alpha-1,6-mannosyltransferase activity;GO:0052917,dolichyl-P-Man;GO:0000030,mannosyltransferase activity	GO:0006488,dolichol-linked oligosaccharide biosynthetic process;GO:0006487,protein N-linked glycosylation
F1SSE6_PIG	F1SSE6	ALG2	Alpha-1,3/1,6-mannosyltransferase ALG2	1202.2	1152.5	1100.9	1207.2	1210.6	1141.3	1283.2	1222.5	1163	1304.3	1310.7	1258.4	1151.87	1186.37	1222.9	1291.13	1151.87	1186.37	1222.9	1291.13	0.97092	0.403108	0	0.941914	0.192562	0	0.892136	0.014268	0	0.970126	0.427227	0	0.918857	0.019925	0	0.947152	0.150305	0	GO:0015629,actin cytoskeleton;GO:0005829,cytosol;GO:0005783,endoplasmic reticulum;GO:0016021,integral component of membrane;GO:0005634,nucleus;GO:0048471,perinuclear region of cytoplasm	GO:0000033,alpha-1,3-mannosyltransferase activity;GO:0048306,calcium-dependent protein binding;GO:0004378,GDP-Man;GO:0102704,GDP-Man;GO:0046982,protein heterodimerization activity;GO:0047485,protein N-terminus binding	GO:0006488,dolichol-linked oligosaccharide biosynthetic process;GO:0006490,oligosaccharide-lipid intermediate biosynthetic process;GO:0033577,protein glycosylation in endoplasmic reticulum;GO:0051592,response to calcium ion
F1RS38_PIG	F1RS38	ALG5	Dolichyl-phosphate beta-glucosyltransferase	1347.4	1484.4	1305	1448.4	1477.9	1401	1532	1465.7	1338.5	1475.3	1356	1533.3	1378.93	1442.43	1445.4	1454.87	1378.93	1442.43	1445.4	1454.87	0.955977	0.339382	0	0.954015	0.444554	0	0.947807	0.369718	0	0.997948	0.963562	0	0.991454	0.837432	0	0.993493	0.908221	0	GO:0005789,endoplasmic reticulum membrane	GO:0004581,dolichyl-phosphate beta-glucosyltransferase activity	GO:0007368,determination of left/right symmetry;GO:0006487,protein N-linked glycosylation	ssc:100154411,path:ssc00510,N-Glycan biosynthesis
F1S811_PIG	F1S811	ALG6	Alpha-1,3-glucosyltransferase	215.6	250.6	202.8	218.3	216.8	230.2	218.2	221	211.4	225.5	217.8	241.1	223	221.767	216.867	228.133	223	221.767	216.867	228.133	1.00556	0.938015	0	1.02828	0.695376	0	0.977499	0.762193	0	1.02259	0.391746	0	0.972092	0.473704	0	0.950614	0.203664	0	GO:0005789,endoplasmic reticulum membrane;GO:0016021,integral component of membrane	GO:0042281,dolichyl pyrophosphate Man9GlcNAc2 alpha-1,3-glucosyltransferase activity	GO:0006488,dolichol-linked oligosaccharide biosynthetic process;GO:0006490,oligosaccharide-lipid intermediate biosynthetic process;GO:0006487,protein N-linked glycosylation
A0A5G2QDU2_PIG	A0A5G2QDU2	ALG9	Mannosyltransferase	846.1	819.3	905	862.9	990.1	875	995.7	975.1	927.9	1007	1022.2	956.5	856.8	909.333	966.233	995.233	856.8	909.333	966.233	995.233	0.942229	0.333354	0	0.886742	0.027584	0	0.860904	0.012615	0	0.941112	0.276814	0	0.913689	0.129774	0	0.970861	0.36238	0	GO:0005789,endoplasmic reticulum membrane;GO:0016021,integral component of membrane	GO:0052926,dol-P-Man;GO:0052918,dol-P-Man;GO:0000026,alpha-1,2-mannosyltransferase activity;GO:0000030,mannosyltransferase activity	GO:0006486,protein glycosylation;GO:0006487,protein N-linked glycosylation
K7GQZ4_PIG	K7GQZ4	ALOX5	Arachidonate 5-lipoxygenase	467.6	365.3	402.7	330.3	412.7	334.4	374.7	381.8	356.2	394	492.6	364.7	411.867	359.133	370.9	417.1	411.867	359.133	370.9	417.1	1.14684	0.259297	0	1.11045	0.254828	0	0.987453	0.9199	0	0.968275	0.694628	0	0.861025	0.285566	0	0.889235	0.306361	0	GO:0005829,cytosol;GO:0005635,nuclear envelope;GO:0005641,nuclear envelope lumen;GO:0016363,nuclear matrix;GO:0031965,nuclear membrane;GO:0005654,nucleoplasm;GO:0048471,perinuclear region of cytoplasm	GO:0004051,arachidonate 5-lipoxygenase activity;GO:0005506,iron ion binding;GO:0016702,oxidoreductase activity, acting on single donors with incorporation of molecular oxygen, incorporation of two atoms of oxygen	GO:0019369,arachidonic acid metabolic process;GO:0036336,dendritic cell migration;GO:0042593,glucose homeostasis;GO:0051122,hepoxilin biosynthetic process;GO:0006959,humoral immune response;GO:0002232,leukocyte chemotaxis involved in inflammatory response;GO:1901753,leukotriene A4 biosynthetic process;GO:0002540,leukotriene production involved in inflammatory response;GO:0043651,linoleic acid met…
A0A287BSC3_PIG	A0A287BSC3	ALPL	Alkaline phosphatase	511.9	513.9	555.3	464.1	531.4	527.6	500.4	550.9	484.2	564	518.2	565.6	527.033	507.7	511.833	549.267	527.033	507.7	511.833	549.267	1.03808	0.498586	0	1.0297	0.569588	0	0.959522	0.349703	0	0.991924	0.895912	0	0.924323	0.19577	0	0.931849	0.214483	0	GO:0031225,anchored component of membrane;GO:0005886,plasma membrane	GO:0004035,alkaline phosphatase activity	GO:0016311,dephosphorylation
A0A287A8G5_PIG	A0A287A8G5	ALS2	Alsin Rho guanine nucleotide exchange factor ALS2	42.4	51.7	50.3	51	56.6	49.7	55.8	54.5	56.2	57.6	48	47.8	48.1333	52.4333	55.5	51.1333	48.1333	52.4333	55.5	51.1333	0.917991	0.296708	0	0.867267	0.066372	0	0.94133	0.52747	0	0.944745	0.231923	0	1.02542	0.753516	0	1.0854	0.253204	0	GO:0005813,centrosome;GO:0005737,cytoplasm;GO:0043197,dendritic spine;GO:0030027,lamellipodium;GO:0014069,postsynaptic density;GO:0001726,ruffle	GO:0005085,guanyl-nucleotide exchange factor activity	GO:0001662,behavioral fear response;GO:0016197,endosomal transport;GO:0007626,locomotory behavior;GO:0007528,neuromuscular junction development;GO:0008104,protein localization;GO:0001881,receptor recycling;GO:0043087,regulation of GTPase activity;GO:0006979,response to oxidative stress;GO:0035249,synaptic transmission, glutamatergic;GO:0016050,vesicle organization
A0A287BET5_PIG	A0A287BET5	ALYREF	Aly/REF export factor	772.2	938.6	763.6	805.7	810.1	892.7	813.5	861.2	794.9	855.2	764	830.5	824.8	836.167	823.2	816.567	824.8	836.167	823.2	816.567	0.986406	0.866834	0	1.00194	0.980096	0	1.01008	0.902531	0	1.01575	0.726137	0	1.024	0.643919	0	1.00812	0.853286	0	GO:0016607,nuclear speck	GO:0003723,RNA binding
F1SN71_PIG	F1SN71	AMBP	Alpha-1-microglobulin	565.1	636.8	570.8	558.2	561.4	558.8	577.6	598.8	831.1	529.9	547.4	519.5	590.9	559.467	669.167	532.267	590.9	559.467	669.167	532.267	1.05618	0.244019	0	0.883039	0.406217	0	1.11016	0.074166	0	0.836065	0.248079	0	1.0511	0.029454	0	1.2572	0.168729	0	GO:0009986,cell surface;GO:0005576,extracellular region;GO:0005886,plasma membrane	GO:0020037,heme binding;GO:0019862,IgA binding;GO:0042803,protein homodimerization activity;GO:0004867,serine-type endopeptidase inhibitor activity	GO:0018298,protein-chromophore linkage
F1SQR6_PIG	F1SQR6	AMDHD1	Imidazolonepropionase	87.4	76.7	68.9	72.5	67	74.8	62.5	72.6	67.1	59.1	73.6	70.2	77.6667	71.4333	67.4	67.6333	77.6667	71.4333	67.4	67.6333	1.08726	0.34597	0	1.15232	0.167953	0	1.14835	0.220829	0	1.05984	0.33985	0	1.05618	0.485652	0	0.99655	0.966758	0	GO:0005737,cytoplasm	GO:0050480,imidazolonepropionase activity	GO:0006548,histidine catabolic process;GO:0019556,histidine catabolic process to glutamate and formamide;GO:0019557,histidine catabolic process to glutamate and formate
A0A286ZZ76_PIG	A0A286ZZ76	AMDHD2	Amidohydrolase domain-containing protein 2	2271.4	2821.4	2316.4	2493.6	2462.3	2715.7	2459.5	2519.2	2411	2648.1	2402.6	2627.5	2469.73	2557.2	2463.23	2559.4	2469.73	2557.2	2463.23	2559.4	0.965796	0.674704	0	1.00264	0.972783	0	0.964966	0.666462	0	1.03815	0.334364	0	0.99914	0.985269	0	0.962426	0.319247	0		GO:0008448,N-acetylglucosamine-6-phosphate deacetylase activity;GO:0046872,metal ion binding;GO:0047419,N-acetylgalactosamine-6-phosphate deacetylase activity	GO:0006044,N-acetylglucosamine metabolic process;GO:0005975,carbohydrate metabolic process;GO:0019262,N-acetylneuraminate catabolic process;GO:0006046,N-acetylglucosamine catabolic process
A0A5G2QBQ8_PIG	A0A5G2QBQ8	AMDHD2	N-acetylglucosamine-6-phosphate deacetylase	576.2	633	607.1	608.1	639.8	671.2	624.8	634.6	625.9	641.8	617.3	639.9	605.433	639.7	628.433	633	605.433	639.7	628.433	633	0.946433	0.234833	0	0.963401	0.240669	0	0.956451	0.204558	0	1.01793	0.574962	0	1.01059	0.752597	0	0.992786	0.61789	0		GO:0008448,N-acetylglucosamine-6-phosphate deacetylase activity;GO:0046872,metal ion binding;GO:0047419,N-acetylgalactosamine-6-phosphate deacetylase activity	GO:0006044,N-acetylglucosamine metabolic process;GO:0005975,carbohydrate metabolic process;GO:0019262,N-acetylneuraminate catabolic process;GO:0006046,N-acetylglucosamine catabolic process
A0A5G2QRS3_PIG	A0A5G2QRS3	AMH	Muellerian-inhibiting factor	917.1	1007.6	922	1028.7	985.8	937.3	1010	1019.2	925.5	993.9	915.3	1088.4	948.9	983.933	984.9	999.2	948.9	983.933	984.9	999.2	0.964395	0.425258	0	0.963448	0.438312	0	0.94966	0.434952	0	0.999019	0.981798	0	0.984721	0.800635	0	0.985689	0.818157	0	GO:0005615,extracellular space;GO:0005576,extracellular region;GO:0005681,spliceosomal complex;GO:0071013,catalytic step 2 spliceosome;GO:0005686,U2 snRNP;GO:0071004,U2-type prespliceosome	GO:0008083,growth factor activity;GO:0003676,nucleic acid binding;GO:0008270,zinc ion binding	GO:0030154,cell differentiation;GO:0007506,gonadal mesoderm development;GO:0001880,Mullerian duct regression;GO:0001655,urogenital system development;GO:0006397,mRNA processing;GO:0008380,RNA splicing;GO:0010628,positive regulation of gene expression;GO:0000245,spliceosomal complex assembly
F1RWT7_PIG	F1RWT7	AMOT	Angiomotin	72.5	79.7	62.3	76	72.1	73.4	78.4	71.3	80.3	69.7	71.7	77.7	71.5	73.8333	76.6667	73.0333	71.5	73.8333	76.6667	73.0333	0.968397	0.67551	0	0.932609	0.419167	0	0.979005	0.797468	0	0.963043	0.393984	0	1.01095	0.778838	0	1.04975	0.375162	0	GO:0005884,actin filament;GO:0005923,bicellular tight junction;GO:0008180,COP9 signalosome;GO:0031410,cytoplasmic vesicle;GO:0030139,endocytic vesicle;GO:0009897,external side of plasma membrane;GO:0030027,lamellipodium;GO:0005654,nucleoplasm;GO:0005886,plasma membrane;GO:0001726,ruffle	GO:0043532,angiostatin binding;GO:0038023,signaling receptor activity	GO:0030036,actin cytoskeleton organization;GO:0001525,angiogenesis;GO:0043534,blood vessel endothelial cell migration;GO:0042074,cell migration involved in gastrulation;GO:0034613,cellular protein localization;GO:0006935,chemotaxis;GO:0003365,establishment of cell polarity involved in ameboidal cell migration;GO:0001702,gastrulation with mouth forming second;GO:0035329,hippo signaling;GO:0001701,…	ssc:100158213,path:ssc04390,Hippo signaling pathway;ssc:100158213,path:ssc04530,Tight junction
I3LIR4_PIG	I3LIR4	AMT	Aminomethyltransferase	1170.1	1038.3	1115.9	1131.1	1097.8	1128.6	1114.6	1074.2	1126.1	1085.6	1109.8	1142.7	1108.1	1119.17	1104.97	1112.7	1108.1	1119.17	1104.97	1112.7	0.990112	0.794336	0	1.00284	0.943247	0	0.995866	0.917422	0	1.01285	0.49712	0	1.00581	0.759291	0	0.99305	0.751903	0	GO:0005739,mitochondrion	GO:0016740,transferase activity;GO:0004047,aminomethyltransferase activity;GO:0008483,transaminase activity	GO:0019464,glycine decarboxylation via glycine cleavage system;GO:0032259,methylation;GO:0006546,glycine catabolic process	ssc:396679,path:ssc00630,Glyoxylate and dicarboxylate metabolism;ssc:396679,path:ssc00260,Glycine, serine and threonine metabolism;ssc:396679,path:ssc00670,One carbon pool by folate
A0A5G2R2I5_PIG	A0A5G2R2I5	ANG	Angiogenin	826.2	786.5	951.6	889.8	969.8	948.6	823.1	795	916.5	840.3	1084.6	929.3	854.767	936.067	844.867	951.4	854.767	936.067	844.867	951.4	0.913147	0.214854	0	1.01172	0.880568	0	0.89843	0.329012	0	1.10795	0.105942	0	0.983883	0.848558	0	0.888025	0.255164	0	GO:0031410,cytoplasmic vesicle;GO:0005615,extracellular space;GO:0030426,growth cone;GO:0043025,neuronal cell body;GO:0005730,nucleolus;GO:0005634,nucleus;GO:0005576,extracellular region;GO:0016021,integral component of membrane	GO:0003677,DNA binding;GO:0004519,endonuclease activity;GO:0042803,protein homodimerization activity;GO:0004540,ribonuclease activity;GO:0003676,nucleic acid binding	GO:0001525,angiogenesis;GO:0019731,antibacterial humoral response;GO:0061844,antimicrobial humoral immune response mediated by antimicrobial peptide;GO:0030154,cell differentiation;GO:0050830,defense response to Gram-positive bacterium;GO:0045087,innate immune response;GO:0017148,negative regulation of translation
A8BV05_PIG	A8BV05	ANGPTL2	Angiopoietin like 2	108.7	126.3	111.9	137.5	118.8	117.6	116.6	124.8	134.6	125.3	127.8	123.5	115.633	124.633	125.333	125.533	115.633	124.633	125.333	125.533	0.927788	0.345062	0	0.922606	0.265959	0	0.921136	0.149276	0	0.994415	0.936698	0	0.992831	0.897539	0	0.998407	0.971972	0	GO:0062023,collagen-containing extracellular matrix;GO:0005615,extracellular space	GO:0005102,signaling receptor binding	GO:0001525,angiogenesis
F1SE30_PIG	F1SE30	ANK1	Ankyrin 1	8008.9	5255.5	4160.4	4095.3	4389.4	4140.5	4390.3	5601.8	5639.7	6538.5	5325.9	4409	5808.27	4208.4	5210.6	5424.47	5808.27	4208.4	5210.6	5424.47	1.38016	0.236036	0	1.1147	0.648855	0	1.07075	0.782567	0	0.807661	0.075648	0	0.775818	0.122879	0	0.960574	0.787135	0	GO:0005737,cytoplasm;GO:0009898,cytoplasmic side of plasma membrane;GO:0043005,neuron projection;GO:0005886,plasma membrane;GO:0014731,spectrin-associated cytoskeleton	GO:0051117,ATPase binding;GO:0008093,cytoskeletal anchor activity;GO:0044325,ion channel binding;GO:0019903,protein phosphatase binding;GO:0030507,spectrin binding	GO:0006888,endoplasmic reticulum to Golgi vesicle-mediated transport;GO:0072659,protein localization to plasma membrane
A0A287AUI5_PIG	A0A287AUI5	ANK2	Uncharacterized protein	1022.3	888.4	990.8	920.4	1017.8	972.8	1115.6	1043.1	996	987.6	1191.3	1011.3	967.167	970.333	1051.57	1063.4	967.167	970.333	1051.57	1063.4	0.996737	0.951821	0	0.919739	0.188653	0	0.909504	0.273944	0	0.92275	0.143623	0	0.912482	0.255589	0	0.988872	0.87928	0	GO:0005856,cytoskeleton;GO:0016020,membrane		GO:0007165,signal transduction
K7GMI1_PIG	K7GMI1	ANK3	Uncharacterized protein	3222.1	3639.5	3099.8	3643.9	3537.2	3670.1	3519	3555.5	3515.9	3514.5	3481.4	3720.2	3320.47	3617.07	3530.13	3572.03	3320.47	3617.07	3530.13	3572.03	0.918	0.152906	0	0.940607	0.269909	0	0.929573	0.233999	0	1.02463	0.110771	0	1.01261	0.624442	0	0.98827	0.609726	0	GO:0005856,cytoskeleton;GO:0016020,membrane;GO:0043005,neuron projection;GO:0005886,plasma membrane	GO:0008092,cytoskeletal protein binding;GO:0044325,ion channel binding;GO:0030674,protein-macromolecule adaptor activity	GO:0007165,signal transduction;GO:0072659,protein localization to plasma membrane
A0A287A1A0_PIG	A0A287A1A0	ANKFY1	Ankyrin repeat and FYVE domain containing 1	4238.6	4437	3803.1	4167.2	4284.6	3933.5	4151.1	4432.3	3851.6	4464.1	4412.6	4233.7	4159.57	4128.43	4145	4370.13	4159.57	4128.43	4145	4370.13	1.00754	0.891248	0	1.00351	0.956559	0	0.951817	0.351394	0	0.996003	0.936981	0	0.944693	0.124384	0	0.948484	0.282879	0	GO:0005829,cytosol;GO:0005769,early endosome;GO:0010008,endosome membrane;GO:0043231,intracellular membrane-bounded organelle;GO:0044354,macropinosome;GO:0030904,retromer complex	GO:0005524,ATP binding;GO:0061631,ubiquitin conjugating enzyme activity;GO:0046872,metal ion binding;GO:1901981,phosphatidylinositol phosphate binding;GO:0031267,small GTPase binding;GO:0016740,transferase activity	GO:0043161,proteasome-mediated ubiquitin-dependent protein catabolic process;GO:0000209,protein polyubiquitination;GO:0006511,ubiquitin-dependent protein catabolic process;GO:0034058,endosomal vesicle fusion;GO:0090160,Golgi to lysosome transport;GO:0048549,positive regulation of pinocytosis;GO:0042147,retrograde transport, endosome to Golgi
I3LVP6_PIG	I3LVP6	ANKLE2	Ankyrin repeat and LEM domain containing 2	473.9	616.8	508.8	547.2	531.3	591.9	555.8	557.9	661.1	570.1	563.9	565.6	533.167	556.8	591.6	566.533	533.167	556.8	591.6	566.533	0.957555	0.639301	0	0.901228	0.350257	0	0.941104	0.481596	0	0.941176	0.42488	0	0.982819	0.62177	0	1.04425	0.511233	0	GO:0005783,endoplasmic reticulum;GO:0030176,integral component of endoplasmic reticulum membrane	GO:0051721,protein phosphatase 2A binding	GO:0051301,cell division;GO:0007417,central nervous system development;GO:0007084,mitotic nuclear envelope reassembly;GO:0043066,negative regulation of apoptotic process;GO:0042326,negative regulation of phosphorylation;GO:0035307,positive regulation of protein dephosphorylation
A0A286ZV10_PIG	A0A286ZV10	ANKRD13A	Ankyrin repeat domain 13A	141.1	122.7	118.8	131.2	125	125.1	144.3	137	123.3	129	130.8	121.2	127.533	127.1	134.867	127	127.533	127.1	134.867	127	1.00341	0.95474	0	0.945625	0.471316	0	1.0042	0.946586	0	0.942412	0.297353	0	1.00079	0.979108	0	1.06194	0.313201	0	GO:0005737,cytoplasm;GO:0005770,late endosome;GO:0005886,plasma membrane;GO:0016020,membrane;GO:0048471,perinuclear region of cytoplasm	GO:0140036,ubiquitin-dependent protein binding	GO:1905667,negative regulation of protein localization to endosome;GO:0002091,negative regulation of receptor internalization
I3LSK0_PIG	I3LSK0	ANKRD17	Ankyrin repeat domain 17	81	108.5	80.5	92.9	82.2	95.6	88.8	98.3	150.5	95.7	90.1	94	90	90.2333	112.533	93.2667	90	90.2333	112.533	93.2667	0.997414	0.982702	0	0.799763	0.349652	0	0.964975	0.745678	0	0.801836	0.319006	0	0.967477	0.529778	0	1.20658	0.373572	0	GO:0000785,chromatin;GO:0005737,cytoplasm;GO:0031965,nuclear membrane;GO:0005654,nucleoplasm;GO:0005634,nucleus	GO:0003723,RNA binding;GO:0003682,chromatin binding	GO:0001955,blood vessel maturation;GO:0042742,defense response to bacterium;GO:0045087,innate immune response;GO:0051151,negative regulation of smooth muscle cell differentiation;GO:1900087,positive regulation of G1/S transition of mitotic cell cycle;GO:0043123,positive regulation of I-kappaB kinase/NF-kappaB signaling;GO:1900245,positive regulation of MDA-5 signaling pathway;GO:1900246,positive …
A0A287ADP9_PIG	A0A287ADP9	ANKRD28	Ankyrin repeat domain 28	964.9	886.5	937.1	906.4	972.4	973.3	972.6	1008.8	964.6	1038.4	954.6	980	929.5	950.7	982	991	929.5	950.7	982	991	0.977701	0.542625	0	0.946538	0.120425	0	0.937941	0.142912	0	0.968126	0.294888	0	0.959334	0.292305	0	0.990918	0.766304	0
A0A287BCW4_PIG	A0A287BCW4	ANKRD44	ANK_REP_REGION domain-containing protein	1540.9	1278.4	1264.8	1320.1	1380.6	1264.5	1341.4	1305	1331.3	1270.8	1408	1242.2	1361.37	1321.73	1325.9	1307	1361.37	1321.73	1325.9	1307	1.02999	0.700607	0	1.02675	0.715133	0	1.0416	0.62684	0	0.996857	0.911572	0	1.01127	0.82152	0	1.01446	0.736135	0
A0A287BAB7_PIG	A0A287BAB7	ANKS1A	Ankyrin repeat and sterile alpha motif domain containing 1A	2218.7	2490.4	2064	2136.5	2152.3	2088.2	2302.5	2456.5	2241.2	2336.9	2407.5	2230.1	2257.7	2125.67	2333.4	2324.83	2257.7	2125.67	2333.4	2324.83	1.06211	0.354202	0	0.967558	0.617695	0	0.971123	0.644779	0	0.910974	0.036013	0	0.914331	0.022401	0	1.00368	0.922034	0	GO:0005737,cytoplasm;GO:0005829,cytosol	GO:0046875,ephrin receptor binding	GO:1901187,regulation of ephrin receptor signaling pathway;GO:0048013,ephrin receptor signaling pathway
F1SR83_PIG	F1SR83	ANKZF1	ANK_REP_REGION domain-containing protein	74.1	89.2	77.1	78.9	74	81.9	79	76.5	74.9	74.9	77.4	80	80.1333	78.2667	76.8	77.4333	80.1333	78.2667	76.8	77.4333	1.02385	0.735724	0	1.0434	0.522922	0	1.03487	0.607012	0	1.0191	0.60189	0	1.01076	0.775632	0	0.991821	0.75501	0	GO:0005737,cytoplasm	GO:0046872,metal ion binding	GO:0070301,cellular response to hydrogen peroxide;GO:0030433,ubiquitin-dependent ERAD pathway
F1SRD2_PIG	F1SRD2	ANO10	Anoctamin	1322.3	1391.3	1330.2	1381.1	1423.2	1422.4	1459.4	1427.2	1360.8	1467.2	1488.5	1446.4	1347.93	1408.9	1415.8	1467.37	1347.93	1408.9	1415.8	1467.37	0.956727	0.077853	0	0.952065	0.134929	0	0.918607	0.008745	0	0.995126	0.840735	0	0.960155	0.033979	0	0.964858	0.17664	0	GO:0016021,integral component of membrane;GO:0043231,intracellular membrane-bounded organelle;GO:0005886,plasma membrane	GO:0005227,calcium activated cation channel activity;GO:0005229,intracellular calcium activated chloride channel activity	GO:0055085,transmembrane transport
A0A5G2QI83_PIG	A0A5G2QI83	ANO6	Anoctamin	2568.1	2488.7	2647.9	2625.7	2640.8	2597.5	2323.6	2305.2	2534.2	2841.6	2495.8	2474	2568.23	2621.33	2387.67	2603.8	2568.23	2621.33	2387.67	2603.8	0.979743	0.327795	0	1.07563	0.105562	0	0.98634	0.794308	0	1.09786	0.035033	0	1.00673	0.890667	0	0.916993	0.197265	0	GO:0016021,integral component of membrane;GO:0005886,plasma membrane;GO:0034707,chloride channel complex;GO:0005829,cytosol	GO:0046983,protein dimerization activity;GO:0005254,chloride channel activity;GO:0005227,calcium activated cation channel activity;GO:0005229,intracellular calcium activated chloride channel activity;GO:0017128,phospholipid scramblase activity;GO:0005247,voltage-gated chloride channel activity	GO:0007596,blood coagulation;GO:0061588,calcium activated phospholipid scrambling;GO:1902476,chloride transmembrane transport;GO:0002407,dendritic cell chemotaxis;GO:0030501,positive regulation of bone mineralization;GO:0034767,positive regulation of ion transmembrane transport;GO:0061590,calcium activated phosphatidylcholine scrambling;GO:0061589,calcium activated phosphatidylserine scrambling;G…
F1SIV3_PIG	F1SIV3	ANP32A	Acidic leucine-rich nuclear phosphoprotein 32 family member A	5920.4	6571.5	6900.2	8786.4	6068.4	5567.4	6058.7	6986.2	5589	5548.3	5624.3	8153.5	6464.03	6807.4	6211.3	6442.03	6464.03	6807.4	6211.3	6442.03	0.94956	0.757987	0	1.04069	0.640712	0	1.00341	0.981733	0	1.09597	0.610686	0	1.05672	0.795105	0	0.964183	0.819926	0	GO:0048471,perinuclear region of cytoplasm;GO:0016363,nuclear matrix	GO:0042393,histone binding	GO:0006913,nucleocytoplasmic transport;GO:0042981,regulation of apoptotic process
A0A286ZL69_PIG	A0A286ZL69	ANP32E	Uncharacterized protein	58.8	56.8	42.9	57.2	42.6	45.8	60.3	63.4	52.1	59.8	68	61.4	52.8333	48.5333	58.6	63.0667	52.8333	48.5333	58.6	63.0667	1.0886	0.554854	0	0.901593	0.393082	0	0.837738	0.141365	0	0.828214	0.144852	0	0.769556	0.046203	-1	0.929175	0.347756	0
K7GMF9_PIG	K7GMF9	ANPEP	Aminopeptidase	7458.2	6207.2	6439.3	5923.7	6534.9	5907.9	6368.1	6658.5	7359.2	6586	7400.8	6624	6701.57	6122.17	6795.27	6870.27	6701.57	6122.17	6795.27	6870.27	1.09464	0.254749	0	0.986211	0.855893	0	0.975445	0.736196	0	0.900946	0.134357	0	0.89111	0.090157	0	0.989083	0.859096	0	GO:0005737,cytoplasm;GO:0016021,integral component of membrane;GO:0005886,plasma membrane;GO:0009897,external side of plasma membrane	GO:0070006,metalloaminopeptidase activity;GO:0042277,peptide binding;GO:0001618,virus receptor activity;GO:0008270,zinc ion binding;GO:0004177,aminopeptidase activity;GO:0008237,metallopeptidase activity	GO:0001525,angiogenesis;GO:0030154,cell differentiation;GO:0043171,peptide catabolic process;GO:0006508,proteolysis;GO:0008217,regulation of blood pressure;GO:0007165,signal transduction	ssc:397520,path:ssc00480,Glutathione metabolism;ssc:397520,path:ssc04640,Hematopoietic cell lineage;ssc:397520,path:ssc04614,Renin-angiotensin system
A0A287BDT7_PIG	A0A287BDT7	ANTXR2	Anthrax toxin receptor	457.9	407.1	425.4	440.6	440	441.7	433.9	410.4	443.1	405.9	443.9	393.1	430.133	440.767	429.133	414.3	430.133	440.767	429.133	414.3	0.975875	0.513881	0	1.00233	0.9578	0	1.03822	0.498407	0	1.02711	0.298679	0	1.06388	0.157922	0	1.0358	0.458428	0	GO:0016021,integral component of membrane;GO:0009986,cell surface;GO:0005886,plasma membrane	GO:0046872,metal ion binding;GO:0038023,signaling receptor activity;GO:0004888,transmembrane signaling receptor activity	GO:1901998,toxin transport	ssc:100514416,path:ssc04621,NOD-like receptor signaling pathway
F1SJB5_PIG	F1SJB5	ANXA1	Annexin	35495.7	19287.9	26131	20565.5	18958.3	25397.7	18381.4	19750.8	18268.5	23069.9	20059	19767.1	26971.5	21640.5	18800.2	20965.3	26971.5	21640.5	18800.2	20965.3	1.24635	0.353253	0	1.43464	0.158576	0	1.28648	0.280279	0	1.15108	0.227216	0	1.0322	0.774657	0	0.89673	0.134922	0	GO:0016324,apical plasma membrane;GO:0016323,basolateral plasma membrane;GO:0030659,cytoplasmic vesicle membrane;GO:0031901,early endosome membrane;GO:0070062,extracellular exosome;GO:0005615,extracellular space;GO:0031313,extrinsic component of endosome membrane;GO:0031232,extrinsic component of external side of plasma membrane;GO:0016328,lateral plasma membrane;GO:0031514,motile cilium;GO:00056…	GO:0005509,calcium ion binding;GO:0005544,calcium-dependent phospholipid binding;GO:0019834,phospholipase A2 inhibitor activity;GO:0048306,calcium-dependent protein binding	GO:0031532,actin cytoskeleton reorganization;GO:0002250,adaptive immune response;GO:0071385,cellular response to glucocorticoid stimulus;GO:0007187,G protein-coupled receptor signaling pathway, coupled to cyclic nucleotide second messenger;GO:0071621,granulocyte chemotaxis;GO:0006954,inflammatory response;GO:0045087,innate immune response;GO:0002548,monocyte chemotaxis;GO:0045920,negative regulat…
F1S2E2_PIG	F1S2E2	ANXA11	Annexin	8376.1	9199.8	8360.8	8835.5	8568.3	9194.3	8586.5	8819.2	8286.8	9309.5	8901.4	9064	8645.57	8866.03	8564.17	9091.63	8645.57	8866.03	8564.17	9091.63	0.975134	0.542066	0	1.00951	0.810078	0	0.950937	0.213063	0	1.03525	0.273435	0	0.975186	0.356629	0	0.941983	0.053402	0	GO:0005737,cytoplasm;GO:0042582,azurophil granule;GO:0005829,cytosol;GO:0030496,midbody;GO:0005635,nuclear envelope;GO:0005654,nucleoplasm;GO:0045335,phagocytic vesicle;GO:0042581,specific granule;GO:0005819,spindle	GO:0005509,calcium ion binding;GO:0005544,calcium-dependent phospholipid binding;GO:0048306,calcium-dependent protein binding;GO:0008429,phosphatidylethanolamine binding;GO:0044548,S100 protein binding	GO:0032506,cytokinetic process;GO:0006909,phagocytosis;GO:0051592,response to calcium ion
A0A286ZJV6_PIG	A0A286ZJV6	ANXA2	Annexin	69657.6	45214.2	54591.8	49376.6	43759.6	59429.8	44495.9	50487.3	45838.6	54359.4	49030.5	44465.1	56487.9	50855.3	46940.6	49285	56487.9	50855.3	46940.6	49285	1.11076	0.542318	0	1.20339	0.263634	0	1.14615	0.400975	0	1.0834	0.471605	0	1.03186	0.785742	0	0.952432	0.526867	0	GO:1990665,AnxA2-p11 complex;GO:0005604,basement membrane;GO:0005737,cytoplasm;GO:0005768,endosome;GO:0005615,extracellular space;GO:0042470,melanosome;GO:0005634,nucleus;GO:0005886,plasma membrane;GO:0031982,vesicle;GO:0005576,extracellular region;GO:0016020,membrane;GO:0016323,basolateral plasma membrane;GO:0005829,cytosol;GO:0005769,early endosome;GO:0019897,extrinsic component of plasma membr…	GO:0005262,calcium channel activity;GO:0005509,calcium ion binding;GO:0005544,calcium-dependent phospholipid binding;GO:0008092,cytoskeletal protein binding;GO:0005546,phosphatidylinositol-4,5-bisphosphate binding;GO:0001786,phosphatidylserine binding;GO:0019834,phospholipase A2 inhibitor activity;GO:0002020,protease binding;GO:0044548,S100 protein binding;GO:0046790,virion binding;GO:0004859,pho…	GO:0044794,positive regulation by host of viral process;GO:1903902,positive regulation of viral life cycle;GO:0001525,angiogenesis;GO:0030199,collagen fibril organization;GO:0042730,fibrinolysis;GO:0032804,negative regulation of low-density lipoprotein particle receptor catabolic process;GO:1905581,positive regulation of low-density lipoprotein particle clearance;GO:1905597,positive regulation of…	ssc:406192,path:ssc05132,Salmonella infection
F1S073_PIG	F1S073	ANXA2	Annexin	68.2	39.9	86.5	52.6	58.1	56.3	39.1	53.1	55.8	59.8	44.3	47.5	64.8667	55.6667	49.3333	50.5333	64.8667	55.6667	49.3333	50.5333	1.16527	0.5373	0	1.31486	0.344668	0	1.28364	0.374545	0	1.12838	0.307724	0	1.10158	0.362108	0	0.976253	0.87235	0	GO:1990665,AnxA2-p11 complex;GO:0005604,basement membrane;GO:0005737,cytoplasm;GO:0005768,endosome;GO:0005615,extracellular space;GO:0042470,melanosome;GO:0005634,nucleus;GO:0005886,plasma membrane;GO:0031982,vesicle;GO:0005576,extracellular region;GO:0016020,membrane;GO:0016323,basolateral plasma membrane;GO:0005829,cytosol;GO:0005769,early endosome;GO:0019897,extrinsic component of plasma membr…	GO:0005262,calcium channel activity;GO:0005509,calcium ion binding;GO:0005544,calcium-dependent phospholipid binding;GO:0008092,cytoskeletal protein binding;GO:0005546,phosphatidylinositol-4,5-bisphosphate binding;GO:0001786,phosphatidylserine binding;GO:0019834,phospholipase A2 inhibitor activity;GO:0002020,protease binding;GO:0044548,S100 protein binding;GO:0046790,virion binding;GO:0004859,pho…	GO:0044794,positive regulation by host of viral process;GO:1903902,positive regulation of viral life cycle;GO:0001525,angiogenesis;GO:0030199,collagen fibril organization;GO:0042730,fibrinolysis;GO:0032804,negative regulation of low-density lipoprotein particle receptor catabolic process;GO:1905581,positive regulation of low-density lipoprotein particle clearance;GO:1905597,positive regulation of…	ssc:406192,path:ssc05132,Salmonella infection
A0A287B583_PIG	A0A287B583	ANXA4	Annexin	16759.9	17613.6	16560.9	17129.7	16279.6	17357.2	16215.8	17160.9	15874.3	18104.5	16486.7	17649	16978.1	16922.2	16417	17413.4	16978.1	16922.2	16417	17413.4	1.00331	0.909071	0	1.03418	0.326521	0	0.975004	0.494614	0	1.03077	0.374244	0	0.97179	0.44666	0	0.94278	0.181341	0	GO:0005737,cytoplasm;GO:0009986,cell surface;GO:0031965,nuclear membrane;GO:0048471,perinuclear region of cytoplasm;GO:0005886,plasma membrane;GO:0012506,vesicle membrane	GO:0005509,calcium ion binding;GO:0005544,calcium-dependent phospholipid binding;GO:0048306,calcium-dependent protein binding;GO:0042802,identical protein binding;GO:0051059,NF-kappaB binding	GO:0030855,epithelial cell differentiation;GO:0032717,negative regulation of interleukin-8 production;GO:0032088,negative regulation of NF-kappaB transcription factor activity;GO:0007219,Notch signaling pathway;GO:0006357,regulation of transcription by RNA polymerase II
F2Z5C1_PIG	F2Z5C1	ANXA5	Annexin	22661.8	22654.9	25741	24408.1	22909.1	23490.7	24578.8	25233.9	23374.2	27058.8	25952.9	24907.4	23685.9	23602.6	24395.6	25973	23685.9	23602.6	24395.6	25973	1.00353	0.944124	0	0.970907	0.574644	0	0.911942	0.129514	0	0.967494	0.319265	0	0.908736	0.035432	0	0.939268	0.12882	0	GO:0005737,cytoplasm;GO:0072563,endothelial microparticle;GO:0009897,external side of plasma membrane	GO:0005509,calcium ion binding;GO:0005544,calcium-dependent phospholipid binding	GO:0050819,negative regulation of coagulation;GO:0010033,response to organic substance
A0A5G2R829_PIG	A0A5G2R829	ANXA6	Annexin	50.2	44.9	39.8	46.9	32.8	42.2	40.8	44.4	39.3	40.1	46.6	40.9	44.9667	40.6333	41.5	42.5333	44.9667	40.6333	41.5	42.5333	1.10665	0.444867	0	1.08353	0.360769	0	1.05721	0.539726	0	0.979116	0.853867	0	0.955329	0.702124	0	0.975705	0.705523	0	GO:0042470,melanosome;GO:0005737,cytoplasm;GO:0005925,focal adhesion;GO:0031902,late endosome membrane;GO:0005765,lysosomal membrane;GO:0005739,mitochondrion;GO:0048471,perinuclear region of cytoplasm	GO:0005509,calcium ion binding;GO:0005544,calcium-dependent phospholipid binding;GO:0051015,actin filament binding;GO:0005262,calcium channel activity;GO:0048306,calcium-dependent protein binding;GO:0015485,cholesterol binding;GO:0035374,chondroitin sulfate binding;GO:0005525,GTP binding;GO:0042802,identical protein binding;GO:0015276,ligand-gated ion channel activity;GO:0001786,phosphatidylserin…	GO:0097190,apoptotic signaling pathway;GO:0003418,growth plate cartilage chondrocyte differentiation;GO:0051560,mitochondrial calcium ion homeostasis;GO:0051283,negative regulation of sequestering of calcium ion;GO:0001755,neural crest cell migration;GO:0001778,plasma membrane repair;GO:0006937,regulation of muscle contraction
F1S0V3_PIG	F1S0V3	ANXA6	Annexin	28887	27392	31878.9	28391.2	29587.9	28959.2	29888	29707	30982.2	31000.3	32781.4	28419	29386	28979.4	30192.4	30733.6	29386	28979.4	30192.4	30733.6	1.01403	0.780445	0	0.97329	0.589797	0	0.956152	0.502026	0	0.959825	0.082936	0	0.942925	0.2524	0	0.982392	0.704406	0	GO:0042470,melanosome;GO:0005737,cytoplasm;GO:0005925,focal adhesion;GO:0031902,late endosome membrane;GO:0005765,lysosomal membrane;GO:0005739,mitochondrion;GO:0048471,perinuclear region of cytoplasm	GO:0005509,calcium ion binding;GO:0005544,calcium-dependent phospholipid binding;GO:0051015,actin filament binding;GO:0005262,calcium channel activity;GO:0048306,calcium-dependent protein binding;GO:0015485,cholesterol binding;GO:0035374,chondroitin sulfate binding;GO:0005525,GTP binding;GO:0042802,identical protein binding;GO:0015276,ligand-gated ion channel activity;GO:0001786,phosphatidylserin…	GO:0097190,apoptotic signaling pathway;GO:0003418,growth plate cartilage chondrocyte differentiation;GO:0051560,mitochondrial calcium ion homeostasis;GO:0051283,negative regulation of sequestering of calcium ion;GO:0001755,neural crest cell migration;GO:0001778,plasma membrane repair;GO:0006937,regulation of muscle contraction
F1SU59_PIG	F1SU59	ANXA7	Annexin	5612.8	6007.6	5561.1	5466	5574.8	5803	5560.1	5841.4	5477	6391.3	5946.9	5829	5727.17	5614.6	5626.17	6055.73	5727.17	5614.6	5626.17	6055.73	1.02005	0.549561	0	1.01795	0.602719	0	0.945743	0.212623	0	0.997944	0.94161	0	0.927154	0.089718	0	0.929064	0.102547	0	GO:0042584,chromaffin granule membrane;GO:0005737,cytoplasm;GO:0005789,endoplasmic reticulum membrane;GO:0005634,nucleus	GO:0005509,calcium ion binding;GO:0005544,calcium-dependent phospholipid binding;GO:0048306,calcium-dependent protein binding;GO:0005178,integrin binding	GO:0006914,autophagy;GO:0030855,epithelial cell differentiation;GO:0010629,negative regulation of gene expression
F1SEN1_PIG	F1SEN1	ANXA8	Annexin	18330.4	14803.1	13165.3	16681.6	14883.7	20860.2	12700.8	12819.4	12437.6	16072.8	13177.7	12466.9	15432.9	17475.2	12652.6	13905.8	15432.9	17475.2	12652.6	13905.8	0.883135	0.431313	0	1.21974	0.142965	0	1.10982	0.46243	0	1.38115	0.053062	0	1.25668	0.162181	0	0.909879	0.32145	0	GO:0005737,cytoplasm	GO:0005509,calcium ion binding;GO:0005544,calcium-dependent phospholipid binding	GO:0016197,endosomal transport;GO:0007032,endosome organization;GO:1900138,negative regulation of phospholipase A2 activity;GO:1900004,negative regulation of serine-type endopeptidase activity
A0A286ZMX1_PIG	A0A286ZMX1	AOAH	Acyloxyacyl hydrolase	5304.4	4795.1	4939.5	5673.5	5370.4	5152.8	5325.8	5069.8	5079.7	5200.7	5894.7	4648	5013	5398.9	5158.43	5247.8	5013	5398.9	5158.43	5247.8	0.928522	0.145573	0	0.971807	0.448194	0	0.955257	0.580723	0	1.04662	0.236103	0	1.02879	0.718837	0	0.982971	0.821139	0		GO:0050528,acyloxyacyl hydrolase activity
F1RFI2_PIG	F1RFI2	AP1B1	AP complex subunit beta	17675.5	16958	17405.3	17375.1	18161.2	16672.7	17714.3	17207.9	17336.9	18104.1	17943.4	17571.1	17346.3	17403	17419.7	17872.9	17346.3	17403	17419.7	17872.9	0.99674	0.911266	0	0.995784	0.790502	0	0.970536	0.114896	0	0.999041	0.972539	0	0.973711	0.362905	0	0.974645	0.107428	0	GO:0030117,membrane coat;GO:0030131,clathrin adaptor complex;GO:0005829,cytosol;GO:0005794,Golgi apparatus	GO:0030276,clathrin binding;GO:0019901,protein kinase binding	GO:0006886,intracellular protein transport;GO:0016192,vesicle-mediated transport;GO:0007368,determination of left/right symmetry;GO:0007507,heart development;GO:0001822,kidney development	ssc:100157709,path:ssc04142,Lysosome;ssc:100157709,path:ssc05170,Human immunodeficiency virus 1 infection
A0A5K1VTT2_PIG	A0A5K1VTT2	AP1G1	AP-1 complex subunit gamma	5224.5	5601.5	5068.5	5292.4	5426.4	5340.4	5306.4	5160.2	5219.2	5831	5275	5514.7	5298.17	5353.07	5228.6	5540.23	5298.17	5353.07	5228.6	5540.23	0.989744	0.753182	0	1.0133	0.69292	0	0.956307	0.343947	0	1.02381	0.097569	0	0.966217	0.321847	0	0.943751	0.134599	0	GO:0030121,AP-1 adaptor complex;GO:0005829,cytosol;GO:0055037,recycling endosome	GO:0030742,GTP-dependent protein binding;GO:0019894,kinesin binding;GO:0031267,small GTPase binding;GO:0140312,cargo adaptor activity;GO:0035615,clathrin adaptor activity	GO:0035646,endosome to melanosome transport;GO:0090160,Golgi to lysosome transport;GO:0006886,intracellular protein transport;GO:0043323,positive regulation of natural killer cell degranulation;GO:0006896,Golgi to vacuole transport;GO:0006898,receptor-mediated endocytosis;GO:0016192,vesicle-mediated transport	ssc:100514713,path:ssc04142,Lysosome;ssc:100514713,path:ssc05170,Human immunodeficiency virus 1 infection
A0A287AHA6_PIG	A0A287AHA6	AP1M1	AP-1 complex subunit mu-1	1157.3	955.5	1180.3	1042.3	1183.4	1016.5	1083.6	1100.7	1193.2	1173.3	1192	1098.4	1097.7	1080.73	1125.83	1154.57	1097.7	1080.73	1125.83	1154.57	1.0157	0.856923	0	0.975011	0.740081	0	0.950746	0.500777	0	0.959941	0.507547	0	0.936051	0.280587	0	0.975113	0.553318	0	GO:0030131,clathrin adaptor complex;GO:0030136,clathrin-coated vesicle;GO:0030665,clathrin-coated vesicle membrane;GO:0031410,cytoplasmic vesicle;GO:0005794,Golgi apparatus;GO:0043231,intracellular membrane-bounded organelle	GO:0035615,clathrin adaptor activity	GO:0006886,intracellular protein transport;GO:0016192,vesicle-mediated transport;GO:0035646,endosome to melanosome transport;GO:0032438,melanosome organization
I3LE99_PIG	I3LE99	AP1M2	AP-1 complex subunit mu-2	5485.2	5471.3	5123.9	5517.8	5434.7	5231.8	5474.1	5232.4	5347.9	5787.7	5632	5389.4	5360.13	5394.77	5351.47	5603.03	5360.13	5394.77	5351.47	5603.03	0.99358	0.823604	0	1.00162	0.952682	0	0.956648	0.216151	0	1.00809	0.71378	0	0.96283	0.220799	0	0.955102	0.13647	0	GO:0030131,clathrin adaptor complex;GO:0030665,clathrin-coated vesicle membrane;GO:0005794,Golgi apparatus;GO:0030136,clathrin-coated vesicle;GO:0031410,cytoplasmic vesicle;GO:0043231,intracellular membrane-bounded organelle	GO:0035615,clathrin adaptor activity	GO:0006886,intracellular protein transport;GO:0016192,vesicle-mediated transport
A0A5G2QSL5_PIG	A0A5G2QSL5	AP1S1	AP complex subunit sigma	1113.9	1295.4	1062.3	1165.4	1179.2	1148.9	1164.1	1167.9	1111.3	1324.1	1059.3	1247.9	1157.2	1164.5	1147.77	1210.43	1157.2	1164.5	1147.77	1210.43	0.993731	0.923302	0	1.00822	0.90343	0	0.956021	0.641261	0	1.01458	0.455208	0	0.962052	0.592988	0	0.948228	0.481274	0	GO:0030117,membrane coat;GO:0043231,intracellular membrane-bounded organelle		GO:0006886,intracellular protein transport;GO:0016192,vesicle-mediated transport
A0A5G2QD92_PIG	A0A5G2QD92	AP1S2	AP complex subunit sigma	1830.2	1744.2	1616.7	1600.5	1662.9	1807.5	1687.5	1701.1	1622	1691.8	1624.4	1572.3	1730.37	1690.3	1670.2	1629.5	1730.37	1690.3	1670.2	1629.5	1.0237	0.669771	0	1.03602	0.417735	0	1.0619	0.228524	0	1.01203	0.775866	0	1.03731	0.436447	0	1.02498	0.390863	0	GO:0030117,membrane coat;GO:0043231,intracellular membrane-bounded organelle		GO:0006886,intracellular protein transport;GO:0016192,vesicle-mediated transport	ssc:100517795,path:ssc04142,Lysosome;ssc:100517795,path:ssc05170,Human immunodeficiency virus 1 infection
A0A5G2RFZ5_PIG	A0A5G2RFZ5	AP1S3	Adaptor related protein complex 1 subunit sigma 3	206.5	240.4	206	212.4	217.3	251	220.3	215.1	213.1	269	231.4	243.6	217.633	226.9	216.167	248	217.633	226.9	216.167	248	0.95916	0.607236	0	1.00679	0.905363	0	0.877554	0.128456	0	1.04965	0.432841	0	0.914919	0.268328	0	0.87164	0.047736	0	GO:0030117,membrane coat;GO:0043231,intracellular membrane-bounded organelle		GO:0006886,intracellular protein transport;GO:0016192,vesicle-mediated transport;GO:0015031,protein transport;GO:0006605,protein targeting
I3LK24_PIG	I3LK24	AP2A1	AP-2 complex subunit alpha	16671.6	18705.1	16890.2	17458.7	18013.4	17292.7	17959.2	18148.5	18100.1	18686.4	17552.1	18236.5	17422.3	17588.3	18069.3	18158.3	17422.3	17588.3	18069.3	18158.3	0.990564	0.819272	0	0.964195	0.373918	0	0.959466	0.366803	0	0.97338	0.099524	0	0.968606	0.222689	0	0.995095	0.803264	0	GO:0030122,AP-2 adaptor complex;GO:0032433,filopodium tip	GO:0035615,clathrin adaptor activity;GO:0140312,cargo adaptor activity;GO:0050750,low-density lipoprotein particle receptor binding;GO:0019901,protein kinase binding	GO:0072583,clathrin-dependent endocytosis;GO:0006886,intracellular protein transport;GO:1900126,negative regulation of hyaluronan biosynthetic process;GO:0006898,receptor-mediated endocytosis
A0A5G2R8R7_PIG	A0A5G2R8R7	AP2A2	AP-2 complex subunit alpha	26.3	26.5	17.8	24.7	20	20.2	23.6	17.3	21	18.8	20.9	20.4	23.5333	21.6333	20.6333	20.0333	23.5333	21.6333	20.6333	20.0333	1.08783	0.590413	0	1.14055	0.441795	0	1.17471	0.299163	0	1.04846	0.696726	0	1.07987	0.389697	0	1.02995	0.771927	0	GO:0030122,AP-2 adaptor complex	GO:0140312,cargo adaptor activity;GO:0035615,clathrin adaptor activity;GO:0097718,disordered domain specific binding;GO:0019901,protein kinase binding	GO:0072583,clathrin-dependent endocytosis;GO:0006886,intracellular protein transport;GO:0006898,receptor-mediated endocytosis
F1RZ02_PIG	F1RZ02	AP2A2	AP-2 complex subunit alpha	6317	5725.2	5935.1	5969.9	5923.2	5774.4	5932.4	5868.2	6118.5	5951	5994.1	5705.2	5992.43	5889.17	5973.03	5883.43	5992.43	5889.17	5973.03	5883.43	1.01754	0.602654	0	1.00325	0.923099	0	1.01853	0.606354	0	0.985959	0.429149	0	1.00097	0.960049	0	1.01523	0.487093	0	GO:0030122,AP-2 adaptor complex	GO:0140312,cargo adaptor activity;GO:0035615,clathrin adaptor activity;GO:0097718,disordered domain specific binding;GO:0019901,protein kinase binding	GO:0072583,clathrin-dependent endocytosis;GO:0006886,intracellular protein transport;GO:0006898,receptor-mediated endocytosis
A0A480V1M7_PIG	A0A480V1M7	AP2B1	AP complex subunit beta	9946.5	8181.6	8065.6	8092.8	8595.2	7832.9	8582.4	8205.3	8173.9	8423.5	8545.7	8349.4	8731.23	8173.63	8320.53	8439.53	8731.23	8173.63	8320.53	8439.53	1.06822	0.438286	0	1.04936	0.54549	0	1.03456	0.658106	0	0.982345	0.601437	0	0.968494	0.313718	0	0.9859	0.452644	0	GO:0030122,AP-2 adaptor complex;GO:0098978,glutamatergic synapse;GO:0098794,postsynapse;GO:0030117,membrane coat;GO:0030131,clathrin adaptor complex;GO:0016021,integral component of membrane	GO:0030276,clathrin binding	GO:0035904,aorta development;GO:0072583,clathrin-dependent endocytosis;GO:0060976,coronary vasculature development;GO:0006886,intracellular protein transport;GO:0001822,kidney development;GO:0098884,postsynaptic neurotransmitter receptor internalization;GO:0003281,ventricular septum development;GO:0016192,vesicle-mediated transport	ssc:100620457,path:ssc04144,Endocytosis;ssc:100620457,path:ssc04961,Endocrine and other factor-regulated calcium reabsorption;ssc:100620457,path:ssc04721,Synaptic vesicle cycle;ssc:100620457,path:ssc05016,Huntington disease
A0A286ZU22_PIG	A0A286ZU22	AP2M1	AP-2 complex subunit mu	12930.1	12390	11698.1	12135.8	12229.9	11654.8	12400.7	12254.1	12393.2	13070.6	12984.3	12125.1	12339.4	12006.8	12349.3	12726.7	12339.4	12006.8	12349.3	12726.7	1.0277	0.450972	0	0.999196	0.979293	0	0.96957	0.453696	0	0.972266	0.136766	0	0.943439	0.109186	0	0.970351	0.284443	0	GO:0030131,clathrin adaptor complex;GO:0005905,clathrin-coated pit;GO:0030122,AP-2 adaptor complex;GO:0031410,cytoplasmic vesicle;GO:0098978,glutamatergic synapse;GO:0043231,intracellular membrane-bounded organelle;GO:0098794,postsynapse	GO:0008289,lipid binding;GO:0035615,clathrin adaptor activity;GO:0097718,disordered domain specific binding	GO:0006897,endocytosis;GO:0006886,intracellular protein transport;GO:0072583,clathrin-dependent endocytosis;GO:0098884,postsynaptic neurotransmitter receptor internalization;GO:0016192,vesicle-mediated transport
I3LG98_PIG	I3LG98	AP2S1	AP complex subunit sigma	740.7	835.8	775.1	750.1	786	766.4	825.8	856.6	800.6	888.1	809.5	840.1	783.867	767.5	827.667	845.9	783.867	767.5	827.667	845.9	1.02133	0.610626	0	0.94708	0.245028	0	0.926666	0.159975	0	0.927306	0.035243	0	0.907318	0.035486	0	0.978445	0.55079	0	GO:0030122,AP-2 adaptor complex;GO:0043231,intracellular membrane-bounded organelle	GO:0035615,clathrin adaptor activity	GO:0072583,clathrin-dependent endocytosis;GO:0006886,intracellular protein transport;GO:0016192,vesicle-mediated transport	ssc:100514408,path:ssc04144,Endocytosis;ssc:100514408,path:ssc04961,Endocrine and other factor-regulated calcium reabsorption;ssc:100514408,path:ssc04721,Synaptic vesicle cycle;ssc:100514408,path:ssc05016,Huntington disease
I3LL16_PIG	I3LL16	AP3B1	AP-3 complex subunit beta	319.3	338.1	307.2	270.3	332.5	322.7	303.6	321.5	301.8	309.1	286.3	341.8	321.533	308.5	308.967	312.4	321.533	308.5	308.967	312.4	1.04225	0.573654	0	1.04067	0.315886	0	1.02924	0.646453	0	0.99849	0.982766	0	0.987516	0.88425	0	0.98901	0.852283	0	GO:0030123,AP-3 adaptor complex;GO:0030665,clathrin-coated vesicle membrane;GO:1904115,axon cytoplasm;GO:0030131,clathrin adaptor complex;GO:0005739,mitochondrion;GO:0045202,synapse	GO:0030742,GTP-dependent protein binding;GO:0019903,protein phosphatase binding	GO:0006886,intracellular protein transport;GO:0016192,vesicle-mediated transport;GO:0048490,anterograde synaptic vesicle transport;GO:0048007,antigen processing and presentation, exogenous lipid antigen via MHC class Ib;GO:0007596,blood coagulation;GO:0000902,cell morphogenesis;GO:0006464,cellular protein modification process;GO:0006882,cellular zinc ion homeostasis;GO:0090152,establishment of pr…
F1S2G1_PIG	F1S2G1	AP3B1	AP-3 complex subunit beta	7797.7	8190	7359.8	7807.8	7683.5	7614.5	7905.8	7819.3	7328.8	8261	7989.2	7724.3	7782.5	7701.93	7684.63	7991.5	7782.5	7701.93	7684.63	7991.5	1.01046	0.760043	0	1.01273	0.760319	0	0.973847	0.504692	0	1.00225	0.931234	0	0.963766	0.154001	0	0.961601	0.265484	0	GO:0030123,AP-3 adaptor complex;GO:0030665,clathrin-coated vesicle membrane;GO:1904115,axon cytoplasm;GO:0030131,clathrin adaptor complex;GO:0005739,mitochondrion;GO:0045202,synapse	GO:0030742,GTP-dependent protein binding;GO:0019903,protein phosphatase binding	GO:0006886,intracellular protein transport;GO:0016192,vesicle-mediated transport;GO:0048490,anterograde synaptic vesicle transport;GO:0048007,antigen processing and presentation, exogenous lipid antigen via MHC class Ib;GO:0007596,blood coagulation;GO:0000902,cell morphogenesis;GO:0006464,cellular protein modification process;GO:0006882,cellular zinc ion homeostasis;GO:0090152,establishment of pr…
A0A5G2QX26_PIG	A0A5G2QX26	AP3D1	AP-3 complex subunit delta	2723.8	2636.8	2589.3	2712.5	2738.9	2553.3	2800	2770.7	2537.9	2773.3	2745.8	2653.3	2649.97	2668.23	2702.87	2724.13	2649.97	2668.23	2702.87	2724.13	0.993154	0.807231	0	0.980428	0.595288	0	0.972774	0.238331	0	0.987186	0.749337	0	0.97948	0.459635	0	0.992193	0.825778	0	GO:0030123,AP-3 adaptor complex;GO:1904115,axon cytoplasm;GO:0010008,endosome membrane;GO:0098830,presynaptic endosome;GO:0043195,terminal bouton		GO:0006886,intracellular protein transport;GO:0016192,vesicle-mediated transport;GO:0048490,anterograde synaptic vesicle transport;GO:0006896,Golgi to vacuole transport;GO:0098943,neurotransmitter receptor transport, postsynaptic endosome to lysosome;GO:0006623,protein targeting to vacuole;GO:0016182,synaptic vesicle budding from endosome;GO:0048499,synaptic vesicle membrane organization;GO:00356…
A0A287AM27_PIG	A0A287AM27	AP3M1	AP-3 complex subunit mu-1	1815.4	1686.9	1791	1752.3	1852.7	1698.3	1862.2	1796.4	1769.6	1935.1	1967.5	1776.9	1764.43	1767.77	1809.4	1893.17	1764.43	1767.77	1809.4	1893.17	0.998114	0.958354	0	0.975148	0.402386	0	0.932001	0.14337	0	0.976991	0.475637	0	0.933762	0.166519	0	0.955753	0.266922	0	GO:0030131,clathrin adaptor complex;GO:0030659,cytoplasmic vesicle membrane;GO:0005794,Golgi apparatus;GO:1904115,axon cytoplasm;GO:0031410,cytoplasmic vesicle;GO:0043231,intracellular membrane-bounded organelle	GO:0031267,small GTPase binding	GO:0006886,intracellular protein transport;GO:0016192,vesicle-mediated transport;GO:0048490,anterograde synaptic vesicle transport;GO:0006897,endocytosis	ssc:100155017,path:ssc04142,Lysosome
A0A287BPZ4_PIG	A0A287BPZ4	AP3S1	Clat_adaptor_s domain-containing protein	44.4	53.8	43.1	43.4	44.4	42	45.3	44.4	41.9	45.4	45.4	41.3	47.1	43.2667	43.8667	44.0333	47.1	43.2667	43.8667	44.0333	1.0886	0.327825	0	1.07371	0.41043	0	1.06964	0.446647	0	0.986322	0.651843	0	0.982589	0.643406	0	0.996215	0.926772	0	GO:0043231,intracellular membrane-bounded organelle;GO:0030117,membrane coat;GO:0030123,AP-3 adaptor complex;GO:1904115,axon cytoplasm		GO:0006886,intracellular protein transport;GO:0016192,vesicle-mediated transport;GO:0048490,anterograde synaptic vesicle transport
A0A5G2QDX9_PIG	A0A5G2QDX9	AP4M1	AP-4 complex subunit mu-1	100	102.8	89.2	102.5	81.1	84.3	92.5	93	116.6	97.8	107.9	88.2	97.3333	89.3	100.7	97.9667	97.3333	89.3	100.7	97.9667	1.08996	0.363928	0	0.966567	0.726398	0	0.993535	0.932627	0	0.886792	0.333543	0	0.911535	0.378565	0	1.0279	0.79365	0	GO:0030131,clathrin adaptor complex;GO:0031410,cytoplasmic vesicle;GO:0005829,cytosol;GO:0005769,early endosome;GO:0043231,intracellular membrane-bounded organelle;GO:0005802,trans-Golgi network;GO:0005794,Golgi apparatus		GO:0090160,Golgi to lysosome transport;GO:0006605,protein targeting;GO:0016192,vesicle-mediated transport;GO:0006886,intracellular protein transport
F1SSM1_PIG	F1SSM1	AP5M1	AP-5 complex subunit mu-1	125.5	142	121.3	142.9	119.2	121	144.1	118.7	106.2	123.4	120.9	128.9	129.6	127.7	123	124.4	129.6	127.7	123	124.4	1.01488	0.857104	0	1.05366	0.6337	0	1.0418	0.483746	0	1.03821	0.745348	0	1.02653	0.700278	0	0.988746	0.908164	0	GO:0031902,late endosome membrane;GO:0005765,lysosomal membrane;GO:0030119,AP-type membrane coat adaptor complex;GO:0005829,cytosol;GO:0005770,late endosome;GO:0005764,lysosome		GO:0016197,endosomal transport
A0A5K1TZD3_PIG	A0A5K1TZD3	APAF1	Apoptotic protease-activating factor 1	636.8	508.5	523.6	546.7	497.8	525.5	591.6	474.1	512	480.7	544.7	494.3	556.3	523.333	525.9	506.567	556.3	523.333	525.9	506.567	1.06299	0.484974	0	1.05781	0.59876	0	1.09818	0.330345	0	0.995119	0.948589	0	1.0331	0.524434	0	1.03817	0.651919	0	GO:0043293,apoptosome;GO:0005634,nucleus	GO:0043531,ADP binding;GO:0005524,ATP binding;GO:0008656,cysteine-type endopeptidase activator activity involved in apoptotic process;GO:0042802,identical protein binding;GO:0008233,peptidase activity	GO:0097190,apoptotic signaling pathway;GO:0042981,regulation of apoptotic process;GO:0008635,activation of cysteine-type endopeptidase activity involved in apoptotic process by cytochrome c;GO:0030900,forebrain development;GO:0070059,intrinsic apoptotic signaling pathway in response to endoplasmic reticulum stress;GO:0001843,neural tube closure;GO:0051402,neuron apoptotic process;GO:2001235,posit…
F1SPS7_PIG	F1SPS7	APEH	Acyl-peptide hydrolase	2752	2678.8	2411.9	2474.2	2381.2	2604.8	2489.9	2588.7	2458.8	2775.8	2530.8	2453.2	2614.23	2486.73	2512.47	2586.6	2614.23	2486.73	2512.47	2586.6	1.05127	0.355021	0	1.04051	0.409264	0	1.01068	0.855077	0	0.989758	0.751183	0	0.961391	0.44095	0	0.971339	0.518392	0	GO:0005737,cytoplasm;GO:0005829,cytosol;GO:0031965,nuclear membrane	GO:0004252,serine-type endopeptidase activity
A0A287BTC2_PIG	A0A287BTC2	APEX1	DNA-(apurinic or apyrimidinic site) endonuclease	2450.2	2494.6	2400	2608.2	2428.3	2616.1	2502.9	2605.9	2401.3	2526.5	2440	2695.2	2448.27	2550.87	2503.37	2553.9	2448.27	2550.87	2503.37	2553.9	0.959778	0.201188	0	0.97799	0.44486	0	0.958638	0.255976	0	1.01897	0.606671	0	0.998812	0.97651	0	0.980213	0.624399	0	GO:0005813,centrosome;GO:0005739,mitochondrion;GO:0016607,nuclear speck;GO:0005730,nucleolus;GO:0005634,nucleus;GO:0048471,perinuclear region of cytoplasm	GO:0031490,chromatin DNA binding;GO:0003684,damaged DNA binding;GO:0003906,DNA-(apurinic or apyrimidinic site) endonuclease activity;GO:0008311,double-stranded DNA 3'-5' exodeoxyribonuclease activity;GO:0003691,double-stranded telomeric DNA binding;GO:0046872,metal ion binding;GO:0016491,oxidoreductase activity;GO:0004528,phosphodiesterase I activity;GO:0016890,site-specific endodeoxyribonuclease…	GO:0006284,base-excision repair;GO:0045454,cell redox homeostasis;GO:0080111,DNA demethylation;GO:0006310,DNA recombination;GO:0045944,positive regulation of transcription by RNA polymerase II;GO:0042981,regulation of apoptotic process;GO:0043488,regulation of mRNA stability;GO:0097698,telomere maintenance via base-excision repair
A0A287B0C6_PIG	A0A287B0C6	APH1A	Aph-1 homolog A, gamma-secretase subunit	198.9	188.1	173.9	178.3	182.7	202	194.5	188.8	171.5	183.5	190.1	178.8	186.967	187.667	184.933	184.133	186.967	187.667	184.933	184.133	0.99627	0.948907	0	1.011	0.848967	0	1.01539	0.739438	0	1.01478	0.798904	0	1.01919	0.680901	0	1.00435	0.921773	0	GO:0016021,integral component of membrane;GO:0005783,endoplasmic reticulum;GO:0070765,gamma-secretase complex;GO:0005794,Golgi apparatus;GO:0005887,integral component of plasma membrane	GO:0061133,endopeptidase activator activity;GO:0004175,endopeptidase activity;GO:0019899,enzyme binding;GO:0030674,protein-macromolecule adaptor activity	GO:0007219,Notch signaling pathway;GO:0043085,positive regulation of catalytic activity;GO:0016485,protein processing;GO:0034205,amyloid-beta formation;GO:0006509,membrane protein ectodomain proteolysis;GO:0031293,membrane protein intracellular domain proteolysis;GO:0001656,metanephros development;GO:0007220,Notch receptor processing	ssc:100154978,path:ssc04330,Notch signaling pathway;ssc:100154978,path:ssc05010,Alzheimer disease
A0A287BHM4_PIG	A0A287BHM4	API5	Apoptosis inhibitor 5	1553.9	1439.5	1392.6	1633.6	1485.1	1449.9	1602.9	1494.2	1366.5	1356.6	1537.3	1496.2	1462	1522.87	1487.87	1463.37	1462	1522.87	1487.87	1463.37	0.960032	0.456505	0	0.982615	0.772031	0	0.999066	0.985902	0	1.02352	0.712735	0	1.04066	0.490578	0	1.01674	0.793379	0	GO:0005634,nucleus;GO:0016607,nuclear speck;GO:0005681,spliceosomal complex	GO:0003723,RNA binding;GO:0017134,fibroblast growth factor binding	GO:0043066,negative regulation of apoptotic process;GO:2000270,negative regulation of fibroblast apoptotic process
A0A5G2R267_PIG	A0A5G2R267	APIP	Methylthioribulose-1-phosphate dehydratase	1078	941.2	849.6	1039	889.3	907.2	995.8	864.6	900.5	902.9	963	896.5	956.267	945.167	920.3	920.8	956.267	945.167	920.3	920.8	1.01174	0.898166	0	1.03908	0.66493	0	1.03852	0.637458	0	1.02702	0.705854	0	1.02646	0.662185	0	0.999457	0.991575	0	GO:0005737,cytoplasm	GO:0046570,methylthioribulose 1-phosphate dehydratase activity;GO:0008270,zinc ion binding;GO:0042802,identical protein binding	GO:0006915,apoptotic process;GO:0019509,L-methionine salvage from methylthioadenosine;GO:0019284,L-methionine salvage from S-adenosylmethionine;GO:0043066,negative regulation of apoptotic process;GO:0051289,protein homotetramerization;GO:0070269,pyroptosis;GO:0070372,regulation of ERK1 and ERK2 cascade
A0A287A5V7_PIG	A0A287A5V7	APLP2	Amyloid beta precursor like protein 2	727.5	623	586.2	608.6	614.2	602.2	641.1	602.7	603.4	613.4	613.9	580.3	645.567	608.333	615.733	602.533	645.567	608.333	615.733	602.533	1.0612	0.430082	0	1.04845	0.536544	0	1.07142	0.381065	0	0.987982	0.603661	0	1.00963	0.644591	0	1.02191	0.477612	0	GO:0016021,integral component of membrane;GO:0005634,nucleus	GO:0008201,heparin binding;GO:0042802,identical protein binding;GO:0004867,serine-type endopeptidase inhibitor activity;GO:0046914,transition metal ion binding
A0A287A6K7_PIG	A0A287A6K7	APMAP	Adipocyte plasma membrane-associated protein	7440.4	7154.6	7146.8	7121.6	7485.5	7173.9	7525.3	7734.8	7314.4	7925.1	8065.6	8233.3	7247.27	7260.33	7524.83	8074.67	7247.27	7260.33	7524.83	8074.67	0.9982	0.934381	0	0.963113	0.148034	0	0.897531	0.003251	0	0.96485	0.186774	0	0.89915	0.004862	0	0.931906	0.021728	0	GO:0009986,cell surface;GO:0016020,membrane;GO:0016021,integral component of membrane	GO:0004064,arylesterase activity;GO:0016844,strictosidine synthase activity	GO:0009058,biosynthetic process
K7GM40_PIG	K7GM40	APOA1	Apolipoprotein A-I	15063.6	23952.4	16338.7	18955.4	16716.6	25113.6	20810.7	19723.2	18569.7	14968.9	14903.5	17749.7	18451.6	20261.9	19701.2	15874	18451.6	20261.9	19701.2	15874	0.910655	0.653837	0	0.936571	0.683624	0	1.16237	0.42858	0	1.02846	0.839364	0	1.27642	0.17692	0	1.2411	0.028343	1	GO:0005615,extracellular space;GO:0034364,high-density lipoprotein particle;GO:0042627,chylomicron;GO:0030139,endocytic vesicle;GO:0034366,spherical high-density lipoprotein particle;GO:0034361,very-low-density lipoprotein particle	GO:0008289,lipid binding;GO:0015485,cholesterol binding;GO:0070653,high-density lipoprotein particle receptor binding;GO:0031210,phosphatidylcholine binding;GO:0060228,phosphatidylcholine-sterol O-acyltransferase activator activity;GO:0005543,phospholipid binding;GO:0001540,amyloid-beta binding;GO:0034191,apolipoprotein A-I receptor binding;GO:0045499,chemorepellent activity;GO:0120020,cholestero…	GO:0008203,cholesterol metabolic process;GO:0006869,lipid transport;GO:0042157,lipoprotein metabolic process;GO:0018206,peptidyl-methionine modification;GO:0010875,positive regulation of cholesterol efflux;GO:0050766,positive regulation of phagocytosis;GO:1902995,positive regulation of phospholipid efflux;GO:0018158,protein oxidation;GO:0050821,protein stabilization;GO:0006695,cholesterol biosynt…	ssc:397691,path:ssc03320,PPAR signaling pathway;ssc:397691,path:ssc04975,Fat digestion and absorption;ssc:397691,path:ssc04979,Cholesterol metabolism;ssc:397691,path:ssc04977,Vitamin digestion and absorption;ssc:397691,path:ssc05143,African trypanosomiasis
A0A287BM29_PIG	A0A287BM29	APOA4	Apolipoprotein A-IV	995.4	1145.2	942.1	1026.2	958	1142.9	1109.6	1152.1	1746.7	1057.7	1001.9	1116.3	1027.57	1042.37	1336.13	1058.63	1027.57	1042.37	1336.13	1058.63	0.985802	0.864411	0	0.76906	0.223581	0	0.970654	0.676671	0	0.780137	0.239229	0	0.984634	0.809834	0	1.26213	0.253595	0	GO:0042627,chylomicron;GO:0034364,high-density lipoprotein particle;GO:0009986,cell surface;GO:0034361,very-low-density lipoprotein particle	GO:0015485,cholesterol binding;GO:0031210,phosphatidylcholine binding;GO:0060228,phosphatidylcholine-sterol O-acyltransferase activator activity;GO:0005543,phospholipid binding;GO:0016209,antioxidant activity;GO:0120020,cholesterol transfer activity;GO:0005507,copper ion binding;GO:0042803,protein homodimerization activity;GO:0008289,lipid binding	GO:0006695,cholesterol biosynthetic process;GO:0033344,cholesterol efflux;GO:0042632,cholesterol homeostasis;GO:0034380,high-density lipoprotein particle assembly;GO:0042157,lipoprotein metabolic process;GO:0046470,phosphatidylcholine metabolic process;GO:0033700,phospholipid efflux;GO:0010873,positive regulation of cholesterol esterification;GO:0045723,positive regulation of fatty acid biosynthe…	ssc:397681,path:ssc04975,Fat digestion and absorption;ssc:397681,path:ssc04979,Cholesterol metabolism;ssc:397681,path:ssc04977,Vitamin digestion and absorption
F1SCV9_PIG	F1SCV9	APOB	Vitellogenin domain-containing protein	6579.2	6528.6	5275	4971.3	4994.6	5534.6	5929	6835.2	6550.6	7289.3	6265.5	6368.4	6127.6	5166.83	6438.27	6641.07	6127.6	5166.83	6438.27	6641.07	1.18595	0.107451	0	0.951747	0.570629	0	0.922683	0.392766	0	0.802519	0.017314	-1	0.778013	0.016917	-1	0.969463	0.655429	0	GO:0005829,cytosol;GO:0070971,endoplasmic reticulum exit site;GO:0034363,intermediate-density lipoprotein particle;GO:0034362,low-density lipoprotein particle;GO:0034359,mature chylomicron;GO:0043025,neuronal cell body;GO:0034361,very-low-density lipoprotein particle	GO:0005319,lipid transporter activity;GO:0120020,cholesterol transfer activity;GO:0008201,heparin binding;GO:0035473,lipase binding;GO:0050750,low-density lipoprotein particle receptor binding;GO:0005543,phospholipid binding	GO:0048844,artery morphogenesis;GO:0033344,cholesterol efflux;GO:0042632,cholesterol homeostasis;GO:0008203,cholesterol metabolic process;GO:0030301,cholesterol transport;GO:0009566,fertilization;GO:0030317,flagellated sperm motility;GO:0001701,in utero embryonic development;GO:0042158,lipoprotein biosynthetic process;GO:0042159,lipoprotein catabolic process;GO:0042953,lipoprotein transport;GO:00…
A0A5G2QLU1_PIG	A0A5G2QLU1	APOC3	Apolipoprotein C-III	580.2	567.4	584.7	640	530.5	548.3	645.2	590.9	580.3	508.4	603.6	546.6	577.433	572.933	605.467	552.867	577.433	572.933	605.467	552.867	1.00785	0.902007	0	0.9537	0.248213	0	1.04444	0.431948	0	0.946267	0.455711	0	1.0363	0.670439	0	1.09514	0.198788	0	GO:0042627,chylomicron;GO:0034363,intermediate-density lipoprotein particle;GO:0034366,spherical high-density lipoprotein particle;GO:0034361,very-low-density lipoprotein particle;GO:0005576,extracellular region	GO:0070653,high-density lipoprotein particle receptor binding;GO:0055102,lipase inhibitor activity;GO:0005543,phospholipid binding;GO:0008289,lipid binding	GO:0042632,cholesterol homeostasis;GO:0016042,lipid catabolic process;GO:0006869,lipid transport;GO:0042157,lipoprotein metabolic process;GO:0010987,negative regulation of high-density lipoprotein particle clearance;GO:0051005,negative regulation of lipoprotein lipase activity;GO:0010989,negative regulation of low-density lipoprotein particle clearance;GO:0010897,negative regulation of triglyceri…	ssc:406187,path:ssc03320,PPAR signaling pathway;ssc:406187,path:ssc04979,Cholesterol metabolism
A0A5K1TWC1_PIG	A0A5K1TWC1	APOD	Apolipoprotein D	771	691.5	769.2	670	773.1	745.6	798.2	809.7	834.5	771.1	748.6	777.2	743.9	729.567	814.133	765.633	743.9	729.567	814.133	765.633	1.01965	0.741013	0	0.913732	0.068145	0	0.971614	0.47522	0	0.896127	0.060582	0	0.952893	0.323094	0	1.06335	0.024555	0	GO:0005737,cytoplasm;GO:0022626,cytosolic ribosome;GO:0030425,dendrite;GO:0005783,endoplasmic reticulum;GO:0005615,extracellular space;GO:0043025,neuronal cell body;GO:0048471,perinuclear region of cytoplasm;GO:0005576,extracellular region	GO:0015485,cholesterol binding;GO:0008289,lipid binding	GO:0007568,aging;GO:0007420,brain development;GO:0006006,glucose metabolic process;GO:0006629,lipid metabolic process;GO:0006869,lipid transport;GO:1900016,negative regulation of cytokine production involved in inflammatory response;GO:0051895,negative regulation of focal adhesion assembly;GO:0060588,negative regulation of lipoprotein lipid oxidation;GO:0071638,negative regulation of monocyte che…
F1RM45_PIG	F1RM45	APOE	Apolipoprotein E	9563.5	12230.4	9545.4	9977.2	8671.8	11812.4	9829.9	10588.1	9967.2	10258.7	10578.7	11755.1	10446.4	10153.8	10128.4	10864.2	10446.4	10153.8	10128.4	10864.2	1.02882	0.829715	0	1.0314	0.747512	0	0.961549	0.697962	0	1.00251	0.979743	0	0.934614	0.523808	0	0.932276	0.223511	0	GO:0042627,chylomicron;GO:0031012,extracellular matrix;GO:0005615,extracellular space;GO:0034364,high-density lipoprotein particle;GO:0034363,intermediate-density lipoprotein particle;GO:0034362,low-density lipoprotein particle;GO:0034361,very-low-density lipoprotein particle;GO:0005783,endoplasmic reticulum;GO:0098978,glutamatergic synapse;GO:0005794,Golgi apparatus;GO:0005886,plasma membrane;GO…	GO:0001540,amyloid-beta binding;GO:0043395,heparan sulfate proteoglycan binding;GO:0008201,heparin binding;GO:0042802,identical protein binding;GO:0008289,lipid binding;GO:0050750,low-density lipoprotein particle receptor binding;GO:0016209,antioxidant activity;GO:0120020,cholesterol transfer activity;GO:0071813,lipoprotein particle binding;GO:0046911,metal chelating activity;GO:0060228,phosphati…	GO:0033344,cholesterol efflux;GO:0034382,chylomicron remnant clearance;GO:0034380,high-density lipoprotein particle assembly;GO:0071831,intermediate-density lipoprotein particle clearance;GO:0042158,lipoprotein biosynthetic process;GO:1905907,negative regulation of amyloid fibril formation;GO:1900223,positive regulation of amyloid-beta clearance;GO:0071830,triglyceride-rich lipoprotein particle c…	ssc:397576,path:ssc04979,Cholesterol metabolism;ssc:397576,path:ssc05010,Alzheimer disease
A0A286ZFW3_PIG	A0A286ZFW3	APOH	Apolipoprotein H	4675.5	4973	4331.9	4271.2	3833	4314.4	5174	5392.9	6274.4	4471.6	4298.1	4993.9	4660.13	4139.53	5613.77	4587.87	4660.13	4139.53	5613.77	4587.87	1.12576	0.096619	0	0.830126	0.067935	0	1.01575	0.808634	0	0.73739	0.016311	-1	0.902278	0.159186	0	1.22361	0.060647	0	GO:0005576,extracellular region;GO:0009986,cell surface;GO:0042627,chylomicron;GO:0034364,high-density lipoprotein particle;GO:0034361,very-low-density lipoprotein particle	GO:0008201,heparin binding;GO:0042802,identical protein binding;GO:0060230,lipoprotein lipase activator activity;GO:0005543,phospholipid binding	GO:0007597,blood coagulation, intrinsic pathway;GO:0016525,negative regulation of angiogenesis;GO:0030195,negative regulation of blood coagulation;GO:0010596,negative regulation of endothelial cell migration;GO:0001937,negative regulation of endothelial cell proliferation;GO:0051918,negative regulation of fibrinolysis;GO:0033033,negative regulation of myeloid cell apoptotic process;GO:0034392,neg…	ssc:100522100,path:ssc04979,Cholesterol metabolism
A0A5G2R5P0_PIG	A0A5G2R5P0	APOO	MICOS complex subunit	490.3	484.9	463.6	473.1	488.3	468.4	497.2	485.1	474.4	494.7	492.4	490.4	479.6	476.6	485.567	492.5	479.6	476.6	485.567	492.5	1.00629	0.781728	0	0.987712	0.599533	0	0.973807	0.192712	0	0.981534	0.371313	0	0.967716	0.060507	0	0.985922	0.359341	0	GO:0061617,MICOS complex;GO:0005829,cytosol;GO:0005789,endoplasmic reticulum membrane;GO:0005576,extracellular region;GO:0000139,Golgi membrane;GO:0005615,extracellular space		GO:0042407,cristae formation
A0A5G2QPN0_PIG	A0A5G2QPN0	APOOL	MICOS complex subunit	2025.7	2051.1	2061.1	2018.6	2134.1	2011.1	2204	2146.4	1991.2	2451.5	2083.8	2229.2	2045.97	2054.6	2113.87	2254.83	2045.97	2054.6	2113.87	2254.83	0.995798	0.844186	0	0.967879	0.351296	0	0.907369	0.123789	0	0.971963	0.473535	0	0.911198	0.154098	0	0.937482	0.320377	0	GO:0061617,MICOS complex		GO:0042407,cristae formation
A0A287B2N2_PIG	A0A287B2N2	APP	Amyloid-beta A4 protein	463.6	456.6	425.3	460.9	450	458.6	448.8	453.3	470	413.9	499.7	474.6	448.5	456.5	457.367	462.733	448.5	456.5	457.367	462.733	0.982475	0.548823	0	0.980614	0.545056	0	0.969241	0.63866	0	0.998105	0.910635	0	0.986529	0.820181	0	0.988402	0.848117	0	GO:0030424,axon;GO:0009986,cell surface;GO:0005905,clathrin-coated pit;GO:0005737,cytoplasm;GO:0005769,early endosome;GO:0005576,extracellular region;GO:0005794,Golgi apparatus;GO:0005798,Golgi-associated vesicle;GO:0030426,growth cone;GO:0016021,integral component of membrane;GO:0005634,nucleus;GO:0043204,perikaryon;GO:0055037,recycling endosome;GO:0045177,apical part of cell;GO:0005911,cell-cel…	GO:0003677,DNA binding;GO:0008201,heparin binding;GO:0004867,serine-type endopeptidase inhibitor activity;GO:0046914,transition metal ion binding;GO:0019899,enzyme binding;GO:0042802,identical protein binding;GO:0051425,PTB domain binding;GO:0000978,RNA polymerase II cis-regulatory region sequence-specific DNA binding;GO:0030546,signaling receptor activator activity;GO:0005102,signaling receptor …	GO:0008344,adult locomotory behavior;GO:0006915,apoptotic process;GO:0008088,axo-dendritic transport;GO:0016199,axon midline choice point recognition;GO:0007409,axonogenesis;GO:0007155,cell adhesion;GO:0006878,cellular copper ion homeostasis;GO:0050890,cognition;GO:0048669,collateral sprouting in absence of injury;GO:0016358,dendrite development;GO:0006897,endocytosis;GO:0030198,extracellular mat…	ssc:397663,path:ssc04726,Serotonergic synapse;ssc:397663,path:ssc05010,Alzheimer disease
B5LX40_PIG	B5LX40	APPL1	Adaptor protein phosphotyrosine interaction PH domain and leucine zipper containing 1	6779.1	7236.5	6732.1	6923.1	7049.9	7148.9	6746	6895.6	6823.8	6913.8	6834.8	7060.9	6915.9	7040.63	6821.8	6936.5	6915.9	7040.63	6821.8	6936.5	0.982284	0.512265	0	1.01379	0.602305	0	0.99703	0.911455	0	1.03208	0.049132	0	1.01501	0.325777	0	0.983464	0.22059	0	GO:0031901,early endosome membrane;GO:0005634,nucleus;GO:0045335,phagocytic vesicle;GO:0001726,ruffle;GO:0005829,cytosol;GO:0032009,early phagosome;GO:0010008,endosome membrane;GO:0044354,macropinosome;GO:0005886,plasma membrane;GO:0012506,vesicle membrane;GO:0042995,cell projection	GO:0042802,identical protein binding;GO:0048487,beta-tubulin binding;GO:0035091,phosphatidylinositol binding;GO:0001786,phosphatidylserine binding;GO:0042803,protein homodimerization activity;GO:0043422,protein kinase B binding;GO:0044877,protein-containing complex binding	GO:0007049,cell cycle;GO:0033211,adiponectin-activated signaling pathway;GO:0035729,cellular response to hepatocyte growth factor stimulus;GO:0008286,insulin receptor signaling pathway;GO:1905450,negative regulation of Fc-gamma receptor signaling pathway involved in phagocytosis;GO:1900017,positive regulation of cytokine production involved in inflammatory response;GO:0046326,positive regulation …	ssc:100188978,path:ssc04211,Longevity regulating pathway;ssc:100188978,path:ssc05200,Pathways in cancer;ssc:100188978,path:ssc05210,Colorectal cancer
A0A5G2QSV3_PIG	A0A5G2QSV3	APPL2	Adaptor protein, phosphotyrosine interacting with PH domain and leucine zipper 2	221.8	193.8	187.2	190.6	204.8	169	190.7	192.3	189.3	171.1	206.7	179.1	200.933	188.133	190.767	185.633	200.933	188.133	190.767	185.633	1.06804	0.437596	0	1.05329	0.393476	0	1.08242	0.368965	0	0.986196	0.813358	0	1.01347	0.875611	0	1.02765	0.659884	0	GO:0031901,early endosome membrane;GO:0005634,nucleus;GO:0045335,phagocytic vesicle;GO:0001726,ruffle;GO:0005886,plasma membrane	GO:0035091,phosphatidylinositol binding;GO:0001786,phosphatidylserine binding;GO:0042803,protein homodimerization activity;GO:0044877,protein-containing complex binding	GO:0007049,cell cycle;GO:0042593,glucose homeostasis;GO:0046325,negative regulation of glucose import;GO:0051289,protein homotetramerization;GO:0006606,protein import into nucleus;GO:2000045,regulation of G1/S transition of mitotic cell cycle;GO:0007179,transforming growth factor beta receptor signaling pathway
A0A287B924_PIG	A0A287B924	APPL2	Adaptor protein, phosphotyrosine interacting with PH domain and leucine zipper 2	4957	5878.7	5243.6	5404.3	5729.2	5575.6	5480.4	5557	5236.4	5636	5327.8	5665.9	5359.77	5569.7	5424.6	5543.23	5359.77	5569.7	5424.6	5543.23	0.962308	0.506498	0	0.988048	0.833479	0	0.966903	0.565155	0	1.02675	0.342078	0	1.00477	0.862283	0	0.978599	0.459164	0	GO:0031901,early endosome membrane;GO:0005634,nucleus;GO:0045335,phagocytic vesicle;GO:0001726,ruffle;GO:0005886,plasma membrane	GO:0035091,phosphatidylinositol binding;GO:0001786,phosphatidylserine binding;GO:0042803,protein homodimerization activity;GO:0044877,protein-containing complex binding	GO:0007049,cell cycle;GO:0042593,glucose homeostasis;GO:0046325,negative regulation of glucose import;GO:0051289,protein homotetramerization;GO:0006606,protein import into nucleus;GO:2000045,regulation of G1/S transition of mitotic cell cycle;GO:0007179,transforming growth factor beta receptor signaling pathway
F1S6K5_PIG	F1S6K5	APRT	Adenine phosphoribosyltransferase	1725.5	1613.5	1805.4	1889.4	1819.5	1982.4	1876.5	1796.2	1811.7	1856.2	1949.2	1870.3	1714.8	1897.1	1828.13	1891.9	1714.8	1897.1	1828.13	1891.9	0.903906	0.066872	0	0.938006	0.135988	0	0.90639	0.047668	0	1.03773	0.264641	0	1.00275	0.929668	0	0.966295	0.168434	0	GO:0005737,cytoplasm;GO:0005829,cytosol;GO:0005654,nucleoplasm	GO:0002055,adenine binding;GO:0003999,adenine phosphoribosyltransferase activity;GO:0016208,AMP binding	GO:0006168,adenine salvage;GO:0044209,AMP salvage;GO:0007625,grooming behavior;GO:0006166,purine ribonucleoside salvage
A0A287AT23_PIG	A0A287AT23	AQP1	Aquaporin-1	216	217.8	208.7	214.9	204.6	227	221.4	214.3	201.2	221.9	210.2	210.8	214.167	215.5	212.3	214.3	214.167	215.5	212.3	214.3	0.993813	0.859122	0	1.00879	0.789425	0	0.999378	0.978785	0	1.01507	0.733664	0	1.0056	0.880765	0	0.990667	0.790259	0	GO:0045177,apical part of cell;GO:0016324,apical plasma membrane;GO:0009925,basal plasma membrane;GO:0016323,basolateral plasma membrane;GO:0005903,brush border;GO:0031526,brush border membrane;GO:0005737,cytoplasm;GO:0016021,integral component of membrane;GO:0031965,nuclear membrane;GO:0005634,nucleus;GO:0005886,plasma membrane;GO:0042383,sarcolemma;GO:0030424,axon;GO:0005901,caveola;GO:0070062,…	GO:0008519,ammonium transmembrane transporter activity;GO:0035379,carbon dioxide transmembrane transporter activity;GO:0015168,glycerol transmembrane transporter activity;GO:0005223,intracellular cGMP-activated cation channel activity;GO:0030184,nitric oxide transmembrane transporter activity;GO:0005267,potassium channel activity;GO:0022857,transmembrane transporter activity;GO:0015250,water chan…	GO:0015696,ammonium transport;GO:0035378,carbon dioxide transmembrane transport;GO:0015670,carbon dioxide transport;GO:0006884,cell volume homeostasis;GO:0019725,cellular homeostasis;GO:0071474,cellular hyperosmotic response;GO:0071320,cellular response to cAMP;GO:0071280,cellular response to copper ion;GO:0071549,cellular response to dexamethasone stimulus;GO:0070301,cellular response to hydroge…	ssc:407773,path:ssc04924,Renin secretion;ssc:407773,path:ssc04976,Bile secretion;ssc:407773,path:ssc04964,Proximal tubule bicarbonate reclamation
A0A5G2R2K0_PIG	A0A5G2R2K0	AQR	RNA helicase aquarius	768.5	879	719.8	789	738.3	794.5	782.5	765.7	728.5	843.8	754.5	777	789.1	773.933	758.9	791.767	789.1	773.933	758.9	791.767	1.0196	0.778378	0	1.03979	0.576424	0	0.996632	0.963115	0	1.01981	0.564551	0	0.977477	0.609556	0	0.958489	0.351613	0	GO:0071013,catalytic step 2 spliceosome;GO:0005654,nucleoplasm;GO:0071007,U2-type catalytic step 2 spliceosome	GO:0004386,helicase activity;GO:0003723,RNA binding;GO:0034458,3'-5' RNA helicase activity;GO:0003729,mRNA binding;GO:0003727,single-stranded RNA binding	GO:0000398,mRNA splicing, via spliceosome
A0A5S6GYA9_PIG	A0A5S6GYA9	ARAF	Serine/threonine-protein kinase A-Raf	2135.4	2169.5	1820.4	2062.9	2092.9	2159	2223.4	2180.2	1984.3	2254.5	2343	2118.2	2041.77	2104.93	2129.3	2238.57	2041.77	2104.93	2129.3	2238.57	0.969991	0.611108	0	0.958891	0.547155	0	0.912087	0.201606	0	0.988556	0.772734	0	0.940304	0.134081	0	0.951189	0.329151	0	GO:0005829,cytosol;GO:0005739,mitochondrion	GO:0005524,ATP binding;GO:0046872,metal ion binding;GO:0004672,protein kinase activity;GO:0106310,protein serine kinase activity;GO:0106311,protein threonine kinase activity	GO:0035556,intracellular signal transduction;GO:0032434,regulation of proteasomal ubiquitin-dependent protein catabolic process;GO:0032006,regulation of TOR signaling;GO:0043066,negative regulation of apoptotic process;GO:0033138,positive regulation of peptidyl-serine phosphorylation	ssc:397601,path:ssc04010,MAPK signaling pathway;ssc:397601,path:ssc04012,ErbB signaling pathway;ssc:397601,path:ssc04068,FoxO signaling pathway;ssc:397601,path:ssc04810,Regulation of actin cytoskeleton;ssc:397601,path:ssc04650,Natural killer cell mediated cytotoxicity;ssc:397601,path:ssc04910,Insulin signaling pathway;ssc:397601,path:ssc04914,Progesterone-mediated oocyte maturation;ssc:397601,pat…
A0A5G2QQ18_PIG	A0A5G2QQ18	ARAP1	ArfGAP with RhoGAP domain, ankyrin repeat and PH domain 1	936.5	1055.2	873.2	915.9	953.4	979	984.1	1044.3	932.3	1075.3	990.3	1041	954.967	949.433	986.9	1035.53	954.967	949.433	986.9	1035.53	1.00583	0.92657	0	0.967643	0.635745	0	0.922198	0.242368	0	0.962036	0.370708	0	0.916854	0.048791	0	0.953035	0.298167	0	GO:0005737,cytoplasm;GO:0005829,cytosol;GO:0005794,Golgi apparatus;GO:0005654,nucleoplasm;GO:0005886,plasma membrane;GO:0031410,cytoplasmic vesicle;GO:0005802,trans-Golgi network	GO:0005096,GTPase activator activity;GO:0005547,phosphatidylinositol-3,4,5-trisphosphate binding	GO:0007165,signal transduction;GO:0051497,negative regulation of stress fiber assembly;GO:0051491,positive regulation of filopodium assembly;GO:0008360,regulation of cell shape;GO:0051270,regulation of cellular component movement
A0A480KQN9_PIG	A0A480KQN9	ARAP3	Arf-GAP with Rho-GAP domain, ANK repeat and PH domain-containing protein 3	88.4	84.5	68.4	76.4	90.2	75.9	71.8	70	75.1	73.5	73.4	72	80.4333	80.8333	72.3	72.9667	80.4333	80.8333	72.3	72.9667	0.995052	0.961104	0	1.11249	0.266301	0	1.10233	0.290828	0	1.11803	0.15772	0	1.10781	0.170236	0	0.990863	0.692925	0	GO:0005737,cytoplasm;GO:0001726,ruffle	GO:0005096,GTPase activator activity;GO:0005547,phosphatidylinositol-3,4,5-trisphosphate binding;GO:0043325,phosphatidylinositol-3,4-bisphosphate binding	GO:0007165,signal transduction
A0A5G2QS67_PIG	A0A5G2QS67	ARCN1	Coatomer subunit delta	10961.7	11162.7	11050.8	11364.9	11607.6	11056.4	10953.9	11400.2	10918.2	10906.7	11169.6	11491.3	11058.4	11343	11090.8	11189.2	11058.4	11343	11090.8	11189.2	0.974913	0.168998	0	0.997082	0.85457	0	0.98831	0.504919	0	1.02274	0.320238	0	1.01374	0.544385	0	0.991203	0.689944	0	GO:0030126,COPI vesicle coat;GO:0000139,Golgi membrane;GO:0016021,integral component of membrane;GO:0005829,cytosol;GO:0005783,endoplasmic reticulum		GO:0015031,protein transport;GO:0006890,retrograde vesicle-mediated transport, Golgi to endoplasmic reticulum;GO:0008344,adult locomotory behavior;GO:0021691,cerebellar Purkinje cell layer maturation;GO:0006888,endoplasmic reticulum to Golgi vesicle-mediated transport;GO:0051645,Golgi localization;GO:0043473,pigmentation
A0A5G2R3T3_PIG	A0A5G2R3T3	ARF4	ADP ribosylation factor 4	4145.6	4148.6	3758.6	3851.5	4134.5	3947.6	4399.7	4239.8	3711.3	4117.4	4160.5	3971.2	4017.6	3977.87	4116.93	4083.03	4017.6	3977.87	4116.93	4083.03	1.00999	0.808967	0	0.975872	0.705928	0	0.983974	0.66804	0	0.966221	0.568307	0	0.974243	0.356207	0	1.0083	0.882756	0	GO:0005829,cytosol;GO:0043197,dendritic spine;GO:0098978,glutamatergic synapse;GO:0005794,Golgi apparatus;GO:0032587,ruffle membrane	GO:0005525,GTP binding;GO:0005154,epidermal growth factor receptor binding	GO:0031584,activation of phospholipase D activity;GO:0045176,apical protein localization;GO:0016477,cell migration;GO:0060996,dendritic spine development;GO:0045197,establishment or maintenance of epithelial cell apical/basal polarity;GO:0007612,learning;GO:0043066,negative regulation of apoptotic process;GO:0045944,positive regulation of transcription by RNA polymerase II;GO:0006471,protein ADP-…
B9V4F0_PIG	B9V4F0	ARF5	ADP-ribosylation factor 5	1378.6	1647.5	1360.4	1434.1	1500.8	1481.3	1605	1568.7	1447.7	1599.7	1578.2	1562.3	1462.17	1472.07	1540.47	1580.07	1462.17	1472.07	1540.47	1580.07	0.993275	0.92194	0	0.949171	0.494524	0	0.925383	0.27562	0	0.955598	0.254919	0	0.931648	0.008745	0	0.974938	0.462375	0	GO:0005737,cytoplasm;GO:0005886,plasma membrane	GO:0005525,GTP binding	GO:0006890,retrograde vesicle-mediated transport, Golgi to endoplasmic reticulum;GO:0006886,intracellular protein transport;GO:0016192,vesicle-mediated transport	ssc:100270722,path:ssc04144,Endocytosis
A0A5G2R405_PIG	A0A5G2R405	ARFGAP1	ADP ribosylation factor GTPase activating protein 1	486.6	466.2	462.9	457.7	466.6	465.2	519.2	488	490.7	466.9	548	445	471.9	463.167	499.3	486.633	471.9	463.167	499.3	486.633	1.01886	0.331491	0	0.945123	0.092231	0	0.969724	0.670952	0	0.927632	0.025142	0	0.951778	0.49703	0	1.02603	0.719663	0	GO:0000139,Golgi membrane	GO:0005096,GTPase activator activity	GO:0032012,regulation of ARF protein signal transduction;GO:0030100,regulation of endocytosis
A0A287A3U5_PIG	A0A287A3U5	ARFGAP2	ADP ribosylation factor GTPase activating protein 2	1178.9	1303.9	1126.2	1392.8	1204.5	1208.7	1286.3	1204.5	1281.1	1248	1397.3	1225.9	1203	1268.67	1257.3	1290.4	1203	1268.67	1257.3	1290.4	0.94824	0.4652	0	0.956812	0.409161	0	0.932269	0.310473	0	1.00904	0.874399	0	0.983158	0.804462	0	0.974349	0.610393	0	GO:0005829,cytosol;GO:0005794,Golgi apparatus;GO:0005886,plasma membrane;GO:0000139,Golgi membrane	GO:0005096,GTPase activator activity	GO:0048205,COPI coating of Golgi vesicle
A0A287BQU4_PIG	A0A287BQU4	ARFGAP3	ADP ribosylation factor GTPase activating protein 3	765.1	674.3	670.8	749.2	709.8	652.2	740.5	696.8	658.4	652.5	737.8	670.7	703.4	703.733	698.567	687	703.4	703.733	698.567	687	0.999526	0.994017	0	1.00692	0.907172	0	1.02387	0.705001	0	1.0074	0.89519	0	1.02436	0.68465	0	1.01684	0.758588	0	GO:0005829,cytosol;GO:0000139,Golgi membrane	GO:0005096,GTPase activator activity	GO:0048205,COPI coating of Golgi vesicle;GO:0009306,protein secretion
K7GSM4_PIG	K7GSM4	ARFGEF1	ADP ribosylation factor guanine nucleotide exchange factor 1	237.2	181.4	190.6	208.4	211.5	170.8	206	193.7	197	203.3	226.6	170.7	203.067	196.9	198.9	200.2	203.067	196.9	198.9	200.2	1.03132	0.790062	0	1.02095	0.825058	0	1.01432	0.909513	0	0.989945	0.890098	0	0.983516	0.881801	0	0.993506	0.94142	0	GO:0005829,cytosol;GO:0000139,Golgi membrane;GO:0005730,nucleolus;GO:0005654,nucleoplasm;GO:0048471,perinuclear region of cytoplasm;GO:0030532,small nuclear ribonucleoprotein complex	GO:0005085,guanyl-nucleotide exchange factor activity;GO:0017022,myosin binding;GO:0034237,protein kinase A regulatory subunit binding	GO:0007030,Golgi organization;GO:0030837,negative regulation of actin filament polymerization;GO:0034260,negative regulation of GTPase activity;GO:0090284,positive regulation of protein glycosylation in Golgi;GO:0090303,positive regulation of wound healing;GO:0015031,protein transport;GO:0032012,regulation of ARF protein signal transduction;GO:2000114,regulation of establishment of cell polarity	ssc:100156861,path:ssc04144,Endocytosis
A0A5G2R1X7_PIG	A0A5G2R1X7	ARFGEF2	ADP ribosylation factor guanine nucleotide exchange factor 2	1320.4	1418.5	1343.1	1488.4	1457.9	1410.1	1464.5	1445.2	1416.6	1579.6	1515.4	1402.6	1360.67	1452.13	1442.1	1499.2	1360.67	1452.13	1442.1	1499.2	0.937012	0.070749	0	0.943531	0.06775	0	0.907595	0.080843	0	1.00696	0.726148	0	0.968605	0.451891	0	0.961913	0.34655	0	GO:0005829,cytosol;GO:0000139,Golgi membrane;GO:0005815,microtubule organizing center;GO:0048471,perinuclear region of cytoplasm;GO:0055037,recycling endosome;GO:0005794,Golgi apparatus	GO:0005085,guanyl-nucleotide exchange factor activity;GO:0034237,protein kinase A regulatory subunit binding	GO:0007032,endosome organization;GO:0006893,Golgi to plasma membrane transport;GO:0035556,intracellular signal transduction;GO:0032760,positive regulation of tumor necrosis factor production;GO:0015031,protein transport;GO:0001881,receptor recycling;GO:0032012,regulation of ARF protein signal transduction	ssc:100523757,path:ssc04144,Endocytosis
A0A287B8Z3_PIG	A0A287B8Z3	ARFIP1	ADP ribosylation factor interacting protein 1	5198.7	5610.3	5008.6	5868.9	5335.1	5287.4	5650.8	5543.6	5138.2	5332.4	5373.2	5301.9	5272.53	5497.13	5444.2	5335.83	5272.53	5497.13	5444.2	5335.83	0.959142	0.432211	0	0.968468	0.508	0	0.988137	0.741155	0	1.00972	0.838301	0	1.03023	0.438224	0	1.02031	0.529147	0	GO:0005829,cytosol;GO:0032588,trans-Golgi network membrane	GO:0070273,phosphatidylinositol-4-phosphate binding;GO:0005543,phospholipid binding;GO:0019904,protein domain specific binding	GO:0006886,intracellular protein transport;GO:1905280,negative regulation of retrograde transport, endosome to Golgi;GO:0034315,regulation of Arp2/3 complex-mediated actin nucleation;GO:0050708,regulation of protein secretion
A0A5G2RFB3_PIG	A0A5G2RFB3	ARGLU1	Arginine and glutamate rich 1	2069.3	2376.7	2074.6	2154.7	2046.2	1990.4	2339.5	2351.8	1791.1	2134.5	2026.4	2377.4	2173.53	2063.77	2160.8	2179.43	2173.53	2063.77	2160.8	2179.43	1.05319	0.384323	0	1.00589	0.954765	0	0.997293	0.969542	0	0.955094	0.638292	0	0.946928	0.369351	0	0.99145	0.934193	0	GO:0005829,cytosol;GO:0005739,mitochondrion;GO:0005654,nucleoplasm
A0A5G2QDJ1_PIG	A0A5G2QDJ1	ARHGAP1	Rho GTPase activating protein 1	6078.9	6098	6557.7	6518.3	6193.2	5951.4	6484.7	6519.5	5932.6	6528.3	6476.4	6165.9	6244.87	6220.97	6312.27	6390.2	6244.87	6220.97	6312.27	6390.2	1.00384	0.921173	0	0.989322	0.797855	0	0.977257	0.4936	0	0.985536	0.734679	0	0.973517	0.443931	0	0.987804	0.742403	0	GO:0016021,integral component of membrane;GO:0010008,endosome membrane;GO:0048471,perinuclear region of cytoplasm;GO:0097443,sorting endosome	GO:0005096,GTPase activator activity;GO:0031267,small GTPase binding	GO:0007165,signal transduction;GO:0016197,endosomal transport;GO:2001136,negative regulation of endocytic recycling;GO:0007264,small GTPase mediated signal transduction;GO:0033572,transferrin transport
F1RS72_PIG	F1RS72	ARHGAP10	Rho GTPase-activating protein 10	1861.8	1796.7	1886.1	1922.5	1932.5	1818	1965.7	1816.3	1776.1	1861.4	1976.1	1902.1	1848.2	1891	1852.7	1913.2	1848.2	1891	1852.7	1913.2	0.977366	0.398332	0	0.997571	0.946951	0	0.966026	0.204211	0	1.02067	0.604981	0	0.988396	0.678081	0	0.968378	0.415931	0	GO:0005829,cytosol	GO:0005096,GTPase activator activity	GO:0007010,cytoskeleton organization;GO:0043066,negative regulation of apoptotic process;GO:0007165,signal transduction
A0A286ZLT7_PIG	A0A286ZLT7	ARHGAP12	Rho GTPase activating protein 12	954.9	919.9	870.5	903.4	917.3	873.7	957.4	952.4	886.6	935.5	981.2	889	915.1	898.133	932.133	935.233	915.1	898.133	932.133	935.233	1.01889	0.572691	0	0.981727	0.637533	0	0.978472	0.607388	0	0.963525	0.263962	0	0.960331	0.27777	0	0.996685	0.933783	0	GO:0005737,cytoplasm;GO:0001891,phagocytic cup	GO:0005096,GTPase activator activity	GO:0007165,signal transduction;GO:0007015,actin filament organization;GO:0002011,morphogenesis of an epithelial sheet;GO:0051058,negative regulation of small GTPase mediated signal transduction;GO:0006911,phagocytosis, engulfment;GO:0043087,regulation of GTPase activity
A0A287AG63_PIG	A0A287AG63	ARHGAP17	Rho GTPase activating protein 17	913	1073.3	888.5	938.8	940.6	937.3	930.7	939.8	950.1	960.4	985.7	925.7	958.267	938.9	940.2	957.267	958.267	938.9	940.2	957.267	1.02063	0.75505	0	1.01922	0.771817	0	1.00104	0.987605	0	0.998617	0.830324	0	0.980813	0.351134	0	0.982171	0.403158	0	GO:0005829,cytosol;GO:0005654,nucleoplasm;GO:0005737,cytoplasm		GO:0007165,signal transduction
A0A287AJ84_PIG	A0A287AJ84	ARHGAP18	Rho GTPase activating protein 18	760.2	812	695	811.6	794.1	751.2	739.7	714.3	662.7	752.1	660.9	715.4	755.733	785.633	705.567	709.467	755.733	785.633	705.567	709.467	0.961942	0.478719	0	1.0711	0.285519	0	1.06521	0.342356	0	1.11348	0.050296	0	1.10736	0.075958	0	0.994503	0.916306	0	GO:0005737,cytoplasm;GO:0005881,cytoplasmic microtubule;GO:0005829,cytosol;GO:0016607,nuclear speck;GO:0005886,plasma membrane;GO:0001726,ruffle	GO:0005096,GTPase activator activity	GO:0030833,regulation of actin filament polymerization;GO:0051056,regulation of small GTPase mediated signal transduction;GO:0007165,signal transduction;GO:2000145,regulation of cell motility;GO:0008360,regulation of cell shape;GO:0007264,small GTPase mediated signal transduction
A0A286ZXA9_PIG	A0A286ZXA9	ARHGAP25	Rho GTPase activating protein 25	1221.4	1365.3	1318.6	1348.3	1420.1	1292.2	1409.9	1352.8	1350.5	1280.5	1370.6	1311.6	1301.77	1353.53	1371.07	1320.9	1301.77	1353.53	1371.07	1320.9	0.961754	0.40966	0	0.949455	0.211388	0	0.985515	0.721146	0	0.987212	0.69645	0	1.0247	0.512693	0	1.03798	0.200839	0	GO:0001891,phagocytic cup	GO:0005096,GTPase activator activity	GO:0007165,signal transduction;GO:0007015,actin filament organization;GO:0051058,negative regulation of small GTPase mediated signal transduction;GO:0006911,phagocytosis, engulfment
A0A287B2D9_PIG	A0A287B2D9	ARHGAP27	Rho GTPase activating protein 27	991.5	952	1007.8	951.4	978.8	989.4	1065.9	1008.3	929.6	1012.7	1041.6	999.2	983.767	973.2	1001.27	1017.83	983.767	973.2	1001.27	1017.83	1.01086	0.626303	0	0.982522	0.703806	0	0.96653	0.176085	0	0.971969	0.532118	0	0.956149	0.057231	0	0.983724	0.709722	0	GO:0005737,cytoplasm	GO:0005096,GTPase activator activity	GO:0007165,signal transduction;GO:0043087,regulation of GTPase activity
I3LII1_PIG	I3LII1	ARHGAP31	Rho GTPase-activating protein 31	36.5	39.4	35.1	38.2	32.5	34.8	43.1	44.5	33.3	36.8	41.7	40.9	37	35.1667	40.3	39.8	37	35.1667	40.3	39.8	1.05213	0.428757	0	0.918114	0.427862	0	0.929648	0.229544	0	0.872622	0.257717	0	0.883585	0.108091	0	1.01256	0.902592	0	GO:0030027,lamellipodium	GO:0005096,GTPase activator activity;GO:0017124,SH3 domain binding	GO:0007165,signal transduction;GO:0007264,small GTPase mediated signal transduction
F1RM07_PIG	F1RM07	ARHGAP35	Rho GTPase-activating protein 35	1143	1109	1180.2	1127.2	1134.8	1116.7	1142.9	1170.3	1103.4	1164.3	1160.9	1117.7	1144.07	1126.23	1138.87	1147.63	1144.07	1126.23	1138.87	1147.63	1.01583	0.447975	0	1.00457	0.863057	0	0.996892	0.89532	0	0.988907	0.564022	0	0.981353	0.249309	0	0.992361	0.738919	0	GO:0015629,actin cytoskeleton;GO:0036064,ciliary basal body;GO:0005737,cytoplasm	GO:0005525,GTP binding;GO:0005096,GTPase activator activity;GO:0003924,GTPase activity;GO:0005543,phospholipid binding	GO:0007411,axon guidance;GO:0007413,axonal fasciculation;GO:0043010,camera-type eye development;GO:0031668,cellular response to extracellular stimulus;GO:0021955,central nervous system neuron axonogenesis;GO:0030950,establishment or maintenance of actin cytoskeleton polarity;GO:0030900,forebrain development;GO:0030879,mammary gland development;GO:0035024,negative regulation of Rho protein signal …
F1RSQ1_PIG	F1RSQ1	ARHGAP39	Rho GTPase activating protein 39	154.3	198.3	155.7	184.8	157.2	189	165.7	175.3	169.6	197.4	164.7	190.8	169.433	177	170.2	184.3	169.433	177	170.2	184.3	0.95725	0.688561	0	0.995495	0.960921	0	0.919334	0.444749	0	1.03995	0.547285	0	0.960391	0.632244	0	0.923494	0.245346	0	GO:0005737,cytoplasm;GO:0005856,cytoskeleton;GO:0098978,glutamatergic synapse	GO:0005096,GTPase activator activity	GO:0099173,postsynapse organization;GO:0007165,signal transduction
F1STH9_PIG	F1STH9	ARHGAP42	Rho GTPase activating protein 42	89.3	137.4	78.9	89.7	91.3	99.4	96.9	102.2	89	97.7	100.1	98.6	101.867	93.4667	96.0333	98.8	101.867	93.4667	96.0333	98.8	1.08987	0.669511	0	1.06074	0.767348	0	1.03104	0.873213	0	0.973273	0.626082	0	0.946019	0.158691	0	0.971997	0.517078	0		GO:0005096,GTPase activator activity	GO:0007165,signal transduction;GO:0090630,activation of GTPase activity;GO:0035024,negative regulation of Rho protein signal transduction;GO:0003085,negative regulation of systemic arterial blood pressure;GO:1904694,negative regulation of vascular associated smooth muscle contraction
A0A5G2R4C3_PIG	A0A5G2R4C3	ARHGAP44	Rho GTPase activating protein 44	1087.7	1329.1	1104.8	1158.6	1396.3	1221	1236.4	1394.2	1195	1490.7	1214.5	1379.4	1173.87	1258.63	1275.2	1361.53	1173.87	1258.63	1275.2	1361.53	0.932652	0.466377	0	0.920535	0.362381	0	0.862165	0.168353	0	0.987009	0.867999	0	0.924423	0.391612	0	0.936591	0.439166	0	GO:0005737,cytoplasm;GO:0043197,dendritic spine;GO:0031256,leading edge membrane;GO:0014069,postsynaptic density;GO:0048786,presynaptic active zone;GO:0098978,glutamatergic synapse	GO:0005096,GTPase activator activity;GO:0005543,phospholipid binding;GO:0031267,small GTPase binding	GO:0098886,modification of dendritic spine;GO:0035021,negative regulation of Rac protein signal transduction;GO:0098887,neurotransmitter receptor transport, endosome to postsynaptic membrane;GO:0032956,regulation of actin cytoskeleton organization;GO:0061001,regulation of dendritic spine morphogenesis;GO:0035020,regulation of Rac protein signal transduction;GO:0007165,signal transduction;GO:00991…
A0A287BH96_PIG	A0A287BH96	ARHGAP45	Minor histocompatibility protein HA-1 isoform X3	390	328.9	349.5	352.9	319.4	301.7	357.7	328.1	365.2	323	363.3	306.9	356.133	324.667	350.333	331.067	356.133	324.667	350.333	331.067	1.09692	0.249876	0	1.01656	0.798151	0	1.07571	0.365226	0	0.926736	0.244037	0	0.980669	0.790285	0	1.0582	0.395024	0		GO:0005096,GTPase activator activity	GO:0035556,intracellular signal transduction;GO:0090630,activation of GTPase activity
I3LD06_PIG	I3LD06	ARHGAP5	Rho GTPase activating protein 5	580.9	716.9	547.2	853.8	484.4	571.7	580.2	517.6	502.1	704.6	538.1	544.8	615	636.633	533.3	595.833	615	636.633	533.3	595.833	0.966019	0.868877	0	1.1532	0.225726	0	1.03217	0.811335	0	1.19376	0.415962	0	1.06848	0.758719	0	0.895049	0.35202	0	GO:0005829,cytosol;GO:0005783,endoplasmic reticulum	GO:0042169,SH2 domain binding;GO:0005525,GTP binding;GO:0003924,GTPase activity	GO:0007165,signal transduction
E7EI20_PIG	E7EI20	ARHGDIA	Rho GDP dissociation inhibitor alpha	14035	13839.3	13147.5	14121.6	14318	14373.8	13390.8	13324.9	12614.7	12608.7	13439.2	13783.6	13673.9	14271.1	13110.1	13277.2	13673.9	14271.1	13110.1	13277.2	0.958153	0.09977	0	1.043	0.198628	0	1.02988	0.418699	0	1.08856	0.011107	0	1.07486	0.049602	0	0.98742	0.716332	0	GO:0005737,cytoplasm;GO:0005829,cytosol;GO:0016020,membrane;GO:0001772,immunological synapse;GO:0005634,nucleus	GO:0005096,GTPase activator activity;GO:0005094,Rho GDP-dissociation inhibitor activity	GO:0007266,Rho protein signal transduction;GO:0032880,regulation of protein localization;GO:0071526,semaphorin-plexin signaling pathway	ssc:100529116,path:ssc04962,Vasopressin-regulated water reabsorption;ssc:100529116,path:ssc04722,Neurotrophin signaling pathway
A0A287B0I3_PIG	A0A287B0I3	ARHGDIB	Rho GDP dissociation inhibitor beta	7619.4	9030.5	9827.2	9902.4	11242.4	9470	10138.8	9846.6	8574.2	9291.2	9309.4	11195	8825.7	10204.9	9519.87	9931.87	8825.7	10204.9	9519.87	9931.87	0.864846	0.174921	0	0.927082	0.43693	0	0.888624	0.287826	0	1.07196	0.393976	0	1.02749	0.757765	0	0.958517	0.631	0	GO:0005829,cytosol;GO:0016020,membrane	GO:0005096,GTPase activator activity;GO:0003924,GTPase activity;GO:0005094,Rho GDP-dissociation inhibitor activity;GO:0031267,small GTPase binding	GO:1901164,negative regulation of trophoblast cell migration;GO:2000249,regulation of actin cytoskeleton reorganization;GO:0035023,regulation of Rho protein signal transduction;GO:0007266,Rho protein signal transduction	ssc:100155466,path:ssc04962,Vasopressin-regulated water reabsorption;ssc:100155466,path:ssc04722,Neurotrophin signaling pathway
A0A286ZMZ3_PIG	A0A286ZMZ3	ARHGEF1	Rho guanine nucleotide exchange factor 1	1437	1650.3	1457.6	1557.7	1519.8	1610.5	1534.6	1632.2	1463.1	1595.3	1535.3	1591.6	1514.97	1562.67	1543.3	1574.07	1514.97	1562.67	1543.3	1574.07	0.969475	0.548311	0	0.981641	0.752174	0	0.962454	0.449908	0	1.01255	0.745244	0	0.992758	0.744865	0	0.980454	0.590775	0	GO:0005737,cytoplasm;GO:0016020,membrane;GO:0005829,cytosol;GO:0005886,plasma membrane	GO:0005096,GTPase activator activity;GO:0005085,guanyl-nucleotide exchange factor activity
A0A287BIB4_PIG	A0A287BIB4	ARHGEF10L	Rho guanine nucleotide exchange factor 10 like	163.8	146.4	163.6	172.9	158.8	160.3	158	138	161.4	146.8	166.2	133.5	157.933	164	152.467	148.833	157.933	164	152.467	148.833	0.963008	0.452508	0	1.03585	0.588348	0	1.06114	0.458677	0	1.07564	0.249131	0	1.1019	0.221912	0	1.02441	0.776723	0	GO:0005829,cytosol	GO:0005085,guanyl-nucleotide exchange factor activity;GO:0005096,GTPase activator activity	GO:0051496,positive regulation of stress fiber assembly;GO:0032933,SREBP signaling pathway;GO:0030036,actin cytoskeleton organization
A0A5G2R1A0_PIG	A0A5G2R1A0	ARHGEF11	Rho guanine nucleotide exchange factor 11	394.7	412.9	374.4	402.7	414.8	397.7	418.4	422.3	414.2	430.1	432.5	421.7	394	405.067	418.3	428.1	394	405.067	418.3	428.1	0.972679	0.416473	0	0.941908	0.099249	0	0.920346	0.042313	0	0.968364	0.077013	0	0.946196	0.018889	0	0.977108	0.071549	0	GO:0005737,cytoplasm;GO:0016020,membrane	GO:0001664,G protein-coupled receptor binding;GO:0005096,GTPase activator activity;GO:0005085,guanyl-nucleotide exchange factor activity	GO:0007186,G protein-coupled receptor signaling pathway;GO:0007266,Rho protein signal transduction;GO:0045893,positive regulation of transcription, DNA-templated
A0A287B2A6_PIG	A0A287B2A6	ARHGEF12	Rho guanine nucleotide exchange factor 12	236.6	308.5	258.1	266	277.8	295.7	264.9	290.2	259.1	279.1	259.8	296.7	267.733	279.833	271.4	278.533	267.733	279.833	271.4	278.533	0.95676	0.626502	0	0.98649	0.882822	0	0.961225	0.67381	0	1.03107	0.548143	0	1.00467	0.92904	0	0.97439	0.644255	0	GO:0005737,cytoplasm;GO:0016020,membrane	GO:0001664,G protein-coupled receptor binding;GO:0005096,GTPase activator activity;GO:0005085,guanyl-nucleotide exchange factor activity	GO:0007186,G protein-coupled receptor signaling pathway;GO:0007266,Rho protein signal transduction
I3LKZ2_PIG	I3LKZ2	ARHGEF16	Rho guanine nucleotide exchange factor 16	777.8	823.6	698	791	742.8	803.2	835.4	800.8	752.7	821.9	837.6	747.9	766.467	779	796.3	802.467	766.467	779	796.3	802.467	0.983911	0.775457	0	0.962535	0.533514	0	0.955138	0.477171	0	0.978275	0.597985	0	0.970757	0.519157	0	0.992315	0.874393	0		GO:0005085,guanyl-nucleotide exchange factor activity;GO:0030165,PDZ domain binding;GO:0030971,receptor tyrosine kinase binding;GO:0031267,small GTPase binding	GO:0090630,activation of GTPase activity;GO:0060326,cell chemotaxis;GO:1903078,positive regulation of protein localization to plasma membrane
F1SUT6_PIG	F1SUT6	ARHGEF17	Rho guanine nucleotide exchange factor 17	951.3	1010.4	959	970.2	917.5	965.1	976.4	964.7	1026.8	978.5	1010.8	982.6	973.567	950.933	989.3	990.633	973.567	950.933	989.3	990.633	1.0238	0.416738	0	0.984096	0.585888	0	0.982772	0.464887	0	0.961218	0.205272	0	0.959925	0.112967	0	0.998654	0.953715	0		GO:0005085,guanyl-nucleotide exchange factor activity	GO:0030036,actin cytoskeleton organization
A0A287A1S5_PIG	A0A287A1S5	ARHGEF18	Rho guanine nucleotide exchange factor 18 isoform X3	231.1	197.9	192.2	199.4	201.1	183.9	193.2	185.6	177.6	158	165.8	161.5	207.067	194.8	185.467	161.767	207.067	194.8	185.467	161.767	1.06297	0.40876	0	1.11646	0.170341	0	1.28003	0.021354	1	1.05032	0.258239	0	1.2042	0.005053	1	1.14651	0.009273	0	GO:0005737,cytoplasm;GO:0005886,plasma membrane	GO:0005085,guanyl-nucleotide exchange factor activity	GO:0007264,small GTPase mediated signal transduction;GO:0035023,regulation of Rho protein signal transduction
A0A287ATI0_PIG	A0A287ATI0	ARHGEF2	Guanine nucleotide exchange factor H1	5950.3	7828.6	6106	6856.4	6363.8	6970.2	6529.1	7016.6	6175.9	7522.4	6416.7	6997.8	6628.3	6730.13	6573.87	6978.97	6628.3	6730.13	6573.87	6978.97	0.984869	0.879415	0	1.00828	0.937217	0	0.949754	0.633895	0	1.02377	0.637154	0	0.964345	0.537677	0	0.941954	0.37029	0	GO:0005923,bicellular tight junction;GO:0005737,cytoplasm;GO:0031410,cytoplasmic vesicle;GO:0005856,cytoskeleton;GO:0005794,Golgi apparatus;GO:0005874,microtubule;GO:0032991,protein-containing complex;GO:0032587,ruffle membrane;GO:0005819,spindle;GO:0031982,vesicle	GO:0005085,guanyl-nucleotide exchange factor activity;GO:0046872,metal ion binding;GO:0008017,microtubule binding;GO:0031267,small GTPase binding	GO:0007015,actin filament organization;GO:0055059,asymmetric neuroblast division;GO:0007049,cell cycle;GO:0000902,cell morphogenesis;GO:0071225,cellular response to muramyl dipeptide;GO:0045087,innate immune response;GO:0035556,intracellular signal transduction;GO:0007026,negative regulation of microtubule depolymerization;GO:0045742,positive regulation of epidermal growth factor receptor signali…	ssc:100145887,path:ssc04530,Tight junction;ssc:100145887,path:ssc05418,Fluid shear stress and atherosclerosis
A0A287ATY2_PIG	A0A287ATY2	ARHGEF26	Rho guanine nucleotide exchange factor 26	161.3	188.4	154.3	159.7	143.2	154.9	164	154.3	152.9	171.2	179.7	167.6	168	152.6	157.067	172.833	168	152.6	157.067	172.833	1.10092	0.251385	0	1.06961	0.375273	0	0.972035	0.68306	0	0.971562	0.499033	0	0.882932	0.029056	0	0.908775	0.034506	0		GO:0005085,guanyl-nucleotide exchange factor activity	GO:0090630,activation of GTPase activity;GO:0001886,endothelial cell morphogenesis;GO:0097178,ruffle assembly
A0A287BH13_PIG	A0A287BH13	ARHGEF28	Rho guanine nucleotide exchange factor 28	733.2	798.8	712.3	745.6	724.1	748	778	764.2	746.9	806.6	727.4	780.4	748.1	739.233	763.033	771.467	748.1	739.233	763.033	771.467	1.01199	0.760302	0	0.980429	0.616787	0	0.969711	0.540401	0	0.968809	0.113362	0	0.958218	0.258685	0	0.989068	0.752562	0	GO:0005737,cytoplasm	GO:0005085,guanyl-nucleotide exchange factor activity	GO:0035556,intracellular signal transduction;GO:0000902,cell morphogenesis;GO:0035023,regulation of Rho protein signal transduction
I3LQ81_PIG	I3LQ81	ARHGEF5	Rho guanine nucleotide exchange factor 5	575.1	658.1	560.6	582.8	577.8	590.6	604.8	617.3	598	653.1	643.9	599.7	597.933	583.733	606.7	632.233	597.933	583.733	606.7	632.233	1.02433	0.666747	0	0.98555	0.790675	0	0.945748	0.377106	0	0.962145	0.027451	0	0.923288	0.045458	0	0.959614	0.216682	0	GO:0005737,cytoplasm;GO:0005829,cytosol;GO:0005654,nucleoplasm;GO:0005634,nucleus;GO:0005886,plasma membrane	GO:0005085,guanyl-nucleotide exchange factor activity	GO:0030036,actin cytoskeleton organization;GO:0090630,activation of GTPase activity;GO:0061484,hematopoietic stem cell homeostasis;GO:0035556,intracellular signal transduction;GO:0002408,myeloid dendritic cell chemotaxis;GO:0051091,positive regulation of DNA-binding transcription factor activity;GO:0043507,positive regulation of JUN kinase activity;GO:0071803,positive regulation of podosome assem…
F1RLL1_PIG	F1RLL1	ARHGEF7	Rho guanine nucleotide exchange factor 7	2306.9	2161.5	2225	2317.5	2420.2	2307.9	2344.7	2399.9	2302.9	2277.3	2510.4	2326.7	2231.13	2348.53	2349.17	2371.47	2231.13	2348.53	2349.17	2371.47	0.950011	0.101193	0	0.949755	0.080013	0	0.940824	0.164014	0	0.99973	0.989587	0	0.990329	0.787326	0	0.990597	0.78455	0	GO:0030027,lamellipodium;GO:0005829,cytosol;GO:0005886,plasma membrane;GO:0098794,postsynapse;GO:0000322,storage vacuole	GO:0005085,guanyl-nucleotide exchange factor activity;GO:0019901,protein kinase binding	GO:0002244,hematopoietic progenitor cell differentiation;GO:0030032,lamellipodium assembly;GO:0060124,positive regulation of growth hormone secretion;GO:0043547,positive regulation of GTPase activity;GO:0032092,positive regulation of protein binding
A0A287BLL9_PIG	A0A287BLL9	ARID1A	AT-rich interaction domain 1A	439.8	508.9	423	489.9	419.5	425.1	472.8	460.2	456.3	429.2	460	462.9	457.233	444.833	463.1	450.7	457.233	444.833	463.1	450.7	1.02788	0.738594	0	0.987332	0.837154	0	1.0145	0.829401	0	0.960556	0.473921	0	0.986983	0.826211	0	1.02751	0.355395	0	GO:0035060,brahma complex;GO:0005654,nucleoplasm;GO:0016514,SWI/SNF complex	GO:0003677,DNA binding;GO:0016922,nuclear receptor binding	GO:0030521,androgen receptor signaling pathway;GO:0006338,chromatin remodeling;GO:0042921,glucocorticoid receptor signaling pathway;GO:0030520,intracellular estrogen receptor signaling pathway;GO:0006337,nucleosome disassembly;GO:0045893,positive regulation of transcription, DNA-templated
F1S6T2_PIG	F1S6T2	ARID3A	AT-rich interaction domain 3A	575.1	609.7	511.9	551.6	565.7	580.3	562.7	581.3	537.2	582.1	548.4	564.5	565.567	565.867	560.4	565	565.567	565.867	560.4	565	0.99947	0.992452	0	1.00922	0.877112	0	1.001	0.985947	0	1.00975	0.73783	0	1.00153	0.949191	0	0.991858	0.788842	0	GO:0005829,cytosol;GO:0045121,membrane raft;GO:0005654,nucleoplasm;GO:0005634,nucleus	GO:0003682,chromatin binding;GO:0003677,DNA binding;GO:0042802,identical protein binding;GO:0003712,transcription coregulator activity	GO:0045944,positive regulation of transcription by RNA polymerase II;GO:0006357,regulation of transcription by RNA polymerase II
A0A287BMI9_PIG	A0A287BMI9	ARID4B	Uncharacterized protein	50.9	55.2	61.1	59.9	54.2	53.8	53.5	53.6	63.3	43.5	52	45.1	55.7333	55.9667	56.8	46.8667	55.7333	55.9667	56.8	46.8667	0.995831	0.950787	0	0.981221	0.820122	0	1.18919	0.087735	0	0.985329	0.837178	0	1.19417	0.049602	0	1.21195	0.075678	0	GO:0005829,cytosol;GO:0005739,mitochondrion;GO:0005654,nucleoplasm	GO:0003677,DNA binding;GO:0003723,RNA binding	GO:0006355,regulation of transcription, DNA-templated
A0A5G2R4Z0_PIG	A0A5G2R4Z0	ARL1	ADP ribosylation factor like GTPase 1	1863.4	1752.1	1740.3	1779.6	1852.2	1688.7	1991	1874.6	1734.4	1998.6	2065.4	1819.3	1785.27	1773.5	1866.67	1961.1	1785.27	1773.5	1866.67	1961.1	1.00663	0.85745	0	0.956393	0.386925	0	0.910339	0.10235	0	0.950089	0.349309	0	0.904339	0.098324	0	0.951847	0.416905	0	GO:0005737,cytoplasm;GO:0005829,cytosol;GO:0005794,Golgi apparatus;GO:0005802,trans-Golgi network	GO:0005525,GTP binding;GO:0008047,enzyme activator activity;GO:0003924,GTPase activity	GO:0031584,activation of phospholipase D activity;GO:0007030,Golgi organization;GO:0006886,intracellular protein transport;GO:0034067,protein localization to Golgi apparatus;GO:0042147,retrograde transport, endosome to Golgi;GO:0009404,toxin metabolic process;GO:0016192,vesicle-mediated transport
A0A287B226_PIG	A0A287B226	ARL2	ADP ribosylation factor like GTPase 2	650.7	628	605.3	620	596.1	675.2	608.3	602.4	577.2	637.9	621.1	613.1	628	630.433	595.967	624.033	628	630.433	595.967	624.033	0.99614	0.93212	0	1.05375	0.119299	0	1.00636	0.804575	0	1.05783	0.2446	0	1.01026	0.807094	0	0.955024	0.079724	0	GO:0005737,cytoplasm;GO:0015630,microtubule cytoskeleton	GO:0005525,GTP binding;GO:0019003,GDP binding	GO:0031116,positive regulation of microtubule polymerization
A0A5S6IBF3_PIG	A0A5S6IBF3	ARL3	ADP-ribosylation factor-like protein 3	761.6	708.3	810	783.8	739.6	779.5	715.5	738.1	962.8	739.6	804.5	841.7	759.967	767.633	805.467	795.267	759.967	767.633	805.467	795.267	0.990013	0.825448	0	0.943511	0.617712	0	0.955612	0.446583	0	0.953029	0.661623	0	0.965253	0.449309	0	1.01283	0.90962	0	GO:0005813,centrosome;GO:0005929,cilium;GO:0005737,cytoplasm;GO:0005881,cytoplasmic microtubule;GO:0005794,Golgi apparatus;GO:0000139,Golgi membrane;GO:0015630,microtubule cytoskeleton;GO:0030496,midbody;GO:0005634,nucleus;GO:0032391,photoreceptor connecting cilium;GO:0005876,spindle microtubule;GO:0016021,integral component of membrane	GO:0019003,GDP binding;GO:0005525,GTP binding;GO:0003924,GTPase activity;GO:0046872,metal ion binding;GO:0008017,microtubule binding	GO:0060271,cilium assembly;GO:0006893,Golgi to plasma membrane transport;GO:0001822,kidney development;GO:0000281,mitotic cytokinesis;GO:0042461,photoreceptor cell development;GO:1903441,protein localization to ciliary membrane;GO:0015031,protein transport;GO:0007264,small GTPase mediated signal transduction
A0A286ZX20_PIG	A0A286ZX20	ARL5B	ADP ribosylation factor like GTPase 5B	65	67.4	55.1	68.3	63.5	51.2	64.5	61.2	59.6	70.9	69.2	62.2	62.5	61	61.7667	67.4333	62.5	61	61.7667	67.4333	1.02459	0.82439	0	1.01187	0.864499	0	0.926841	0.344892	0	0.987588	0.891829	0	0.904597	0.32557	0	0.915966	0.134611	0	GO:0005802,trans-Golgi network	GO:0005525,GTP binding	GO:0006886,intracellular protein transport;GO:1903292,protein localization to Golgi membrane;GO:0016192,vesicle-mediated transport
A0A5G2QX10_PIG	A0A5G2QX10	ARL6IP1	Uncharacterized protein	2050.7	2256	2384	2093	2381.1	2296.3	2286.9	2274.1	2270.4	2484.9	2221.7	2405	2230.23	2256.8	2277.13	2370.53	2230.23	2256.8	2277.13	2370.53	0.988228	0.847294	0	0.979404	0.654669	0	0.940815	0.322712	0	0.991071	0.823962	0	0.952022	0.381104	0	0.9606	0.297616	0	GO:0005829,cytosol;GO:0030176,integral component of endoplasmic reticulum membrane;GO:0005784,Sec61 translocon complex;GO:0016021,integral component of membrane	GO:0042802,identical protein binding	GO:0006613,cotranslational protein targeting to membrane;GO:0071787,endoplasmic reticulum tubular network formation;GO:1990809,endoplasmic reticulum tubular network membrane organization;GO:0043154,negative regulation of cysteine-type endopeptidase activity involved in apoptotic process;GO:0002038,positive regulation of L-glutamate import across plasma membrane;GO:1903371,regulation of endoplasmi…
F1RFJ6_PIG	F1RFJ6	ARL6IP4	ADP-ribosylation factor-like protein 6-interacting protein 4	393.5	391.9	415.1	472.8	459.6	332.8	461.4	505.6	395.3	442.6	410.2	559.1	400.167	421.733	454.1	470.633	400.167	421.733	454.1	470.633	0.948862	0.658523	0	0.88123	0.176604	0	0.850273	0.198942	0	0.928723	0.587473	0	0.896097	0.484395	0	0.96487	0.780303	0	GO:0016607,nuclear speck;GO:0005730,nucleolus
A0A5S6I5L2_PIG	A0A5S6I5L2	ARL6IP5	PRA1 family protein	2340.5	2569	2364.7	2334.9	2380	2496.4	2396.7	2597.1	2302.8	2673.4	2358	2641.1	2424.73	2403.77	2432.2	2557.5	2424.73	2403.77	2432.2	2557.5	1.00872	0.821381	0	0.99693	0.950518	0	0.948087	0.343397	0	0.98831	0.788703	0	0.939889	0.238779	0	0.951007	0.398033	0	GO:0005856,cytoskeleton;GO:0005789,endoplasmic reticulum membrane;GO:0016021,integral component of membrane;GO:0016020,membrane;GO:0005886,plasma membrane		GO:0015813,L-glutamate transmembrane transport;GO:0002037,negative regulation of L-glutamate import across plasma membrane;GO:0051051,negative regulation of transport;GO:0071407,cellular response to organic cyclic compound;GO:0006749,glutathione metabolic process;GO:0008631,intrinsic apoptotic signaling pathway in response to oxidative stress;GO:0098712,L-glutamate import across plasma membrane;G…
A0A287A2L0_PIG	A0A287A2L0	ARL8A	ADP ribosylation factor like GTPase 8A	2238.4	2273.7	1843	2190	2009	2209.9	2286.1	2110.9	2081.4	2098.5	2266.6	2160.3	2118.37	2136.3	2159.47	2175.13	2118.37	2136.3	2159.47	2175.13	0.991605	0.911846	0	0.980968	0.800394	0	0.973902	0.718182	0	0.989272	0.810312	0	0.982147	0.655067	0	0.992797	0.855299	0	GO:0030424,axon;GO:0031902,late endosome membrane;GO:0005765,lysosomal membrane;GO:0005819,spindle;GO:0045202,synapse;GO:1904115,axon cytoplasm;GO:0030496,midbody;GO:0051233,spindle midzone;GO:0005774,vacuolar membrane	GO:0005525,GTP binding;GO:0003924,GTPase activity	GO:0015031,protein transport;GO:0008089,anterograde axonal transport
A0A287B0I4_PIG	A0A287B0I4	ARL8B	Uncharacterized protein	5577.3	6044	5553.3	5724.7	5828.6	5618.1	6026	6079.9	5879	6437.3	6304.7	5928.3	5724.87	5723.8	5994.97	6223.43	5724.87	5723.8	5994.97	6223.43	1.00019	0.995319	0	0.954946	0.188593	0	0.919889	0.086868	0	0.954768	0.033714	0	0.919717	0.038237	0	0.963289	0.235654	0	GO:0030424,axon;GO:0031902,late endosome membrane;GO:0005765,lysosomal membrane;GO:0005819,spindle;GO:0045202,synapse;GO:1904115,axon cytoplasm;GO:0030496,midbody;GO:0051233,spindle midzone;GO:0005774,vacuolar membrane	GO:0005525,GTP binding;GO:0003924,GTPase activity;GO:0043014,alpha-tubulin binding;GO:0048487,beta-tubulin binding;GO:0019003,GDP binding	GO:0015031,protein transport;GO:0008089,anterograde axonal transport;GO:0002505,antigen processing and presentation of polysaccharide antigen via MHC class II;GO:0007059,chromosome segregation;GO:0016197,endosomal transport;GO:1902774,late endosome to lysosome transport;GO:0032418,lysosome localization;GO:0046754,viral exocytosis
F1RTB0_PIG	F1RTB0	ARMC1	Armadillo repeat-containing protein 1	350.7	407.2	400.2	420	365.9	381.4	371.2	391.2	376.7	403.2	359.4	383.3	386.033	389.1	379.7	381.967	386.033	389.1	379.7	381.967	0.992119	0.904402	0	1.01668	0.752586	0	1.01065	0.861279	0	1.02476	0.612879	0	1.01867	0.745055	0	0.994066	0.879199	0	GO:0005829,cytosol;GO:0005741,mitochondrial outer membrane	GO:0046872,metal ion binding	GO:0048312,intracellular distribution of mitochondria
I3LLX9_PIG	I3LLX9	ARMC10	Armadillo repeat containing 10	800.8	739.7	730.6	760.9	778.7	753.7	815.7	784.4	766.1	879.8	811.1	789.1	757.033	764.433	788.733	826.667	757.033	764.433	788.733	826.667	0.99032	0.766285	0	0.959809	0.295647	0	0.915766	0.118267	0	0.969191	0.209731	0	0.924718	0.092812	0	0.954113	0.287115	0	GO:0016021,integral component of membrane;GO:0005783,endoplasmic reticulum;GO:0005739,mitochondrion		GO:1902254,negative regulation of intrinsic apoptotic signaling pathway by p53 class mediator
A0A5G2R2D5_PIG	A0A5G2R2D5	ARMC6	Uncharacterized protein	450.8	337.2	346.3	344.9	338.7	336.7	337.4	343.9	361.5	352.6	424.9	324.2	378.1	340.1	347.6	367.233	378.1	340.1	347.6	367.233	1.11173	0.35695	0	1.08774	0.457748	0	1.02959	0.829172	0	0.978423	0.380169	0	0.926114	0.418009	0	0.946537	0.558841	0	GO:0005829,cytosol		GO:0002244,hematopoietic progenitor cell differentiation
A0A287AYM8_PIG	A0A287AYM8	ARMC8	Armadillo repeat-containing protein 8	402.9	409	388.4	412.8	440.2	393	447.4	449.7	409.5	431.9	426.4	431.4	400.1	415.333	435.533	429.9	400.1	415.333	435.533	429.9	0.963323	0.366874	0	0.918644	0.069571	0	0.930682	0.009392	0	0.95362	0.34533	0	0.966116	0.350596	0	1.0131	0.690456	0	GO:0005737,cytoplasm;GO:0005634,nucleus;GO:0034657,GID complex;GO:0005829,cytosol;GO:0005654,nucleoplasm;GO:0000151,ubiquitin ligase complex		GO:0043161,proteasome-mediated ubiquitin-dependent protein catabolic process
F1S7W3_PIG	F1S7W3	ARMT1	Sugar phosphate phosphatase	3305.1	3288	2829.4	3157.9	3691.2	3347.1	3485.8	3327.1	2589.5	3212.4	3165.7	3543.8	3140.83	3398.73	3134.13	3307.3	3140.83	3398.73	3134.13	3307.3	0.924119	0.307177	0	1.00214	0.984153	0	0.949667	0.443661	0	1.08442	0.451116	0	1.02765	0.665596	0	0.947641	0.595545	0		GO:0097023,fructose 6-phosphate aldolase activity;GO:0103026,fructose-1-phosphatase activity;GO:0046872,metal ion binding;GO:0008983,protein-glutamate O-methyltransferase activity;GO:0019899,enzyme binding;GO:0016791,phosphatase activity	GO:2001020,regulation of response to DNA damage stimulus
A0A287BN59_PIG	A0A287BN59	ARPC1A	Actin-related protein 2/3 complex subunit	7570.2	7360.7	7390.6	8059.7	8142.9	7960.5	7172	7352.3	7276	8485.6	7949.3	7549.5	7440.5	8054.37	7266.77	7994.8	7440.5	8054.37	7266.77	7994.8	0.923785	0.001867	0	1.02391	0.106627	0	0.930667	0.117855	0	1.10838	0.000447	0	1.00745	0.839835	0	0.908937	0.057813	0	GO:0005885,Arp2/3 protein complex;GO:0005737,cytoplasm;GO:0005634,nucleus;GO:0036195,muscle cell projection membrane	GO:0003779,actin binding;GO:0051015,actin filament binding	GO:0034314,Arp2/3 complex-mediated actin nucleation
B5APU6_PIG	B5APU6	ARPC1B	Actin-related protein 2/3 complex subunit	9210.7	7651.9	8514.9	8947.8	8831.1	8181	8423.9	7983.7	8210.1	9069	9247.3	8198.6	8459.17	8653.3	8205.9	8838.3	8459.17	8653.3	8205.9	8838.3	0.977565	0.722846	0	1.03086	0.617427	0	0.957103	0.532166	0	1.05452	0.173208	0	0.979068	0.669513	0	0.928448	0.143338	0	GO:0005885,Arp2/3 protein complex;GO:0005737,cytoplasm;GO:0005634,nucleus	GO:0051015,actin filament binding;GO:0005200,structural constituent of cytoskeleton	GO:0034314,Arp2/3 complex-mediated actin nucleation	ssc:100174964,path:ssc04144,Endocytosis;ssc:100174964,path:ssc04810,Regulation of actin cytoskeleton;ssc:100174964,path:ssc04666,Fc gamma R-mediated phagocytosis;ssc:100174964,path:ssc05132,Salmonella infection;ssc:100174964,path:ssc05100,Bacterial invasion of epithelial cells
F1SS01_PIG	F1SS01	ARPC2	Arp2/3 complex 34 kDa subunit	214.1	248.4	183.5	190.6	211.3	238.9	206.4	210.4	217.6	213.5	201.3	235.1	215.333	213.6	211.467	216.633	215.333	213.6	211.467	216.633	1.00812	0.944485	0	1.01829	0.848901	0	0.993999	0.954025	0	1.01009	0.889157	0	0.985998	0.868042	0	0.97615	0.645746	0	GO:0005885,Arp2/3 protein complex;GO:0005768,endosome;GO:0005925,focal adhesion;GO:0098978,glutamatergic synapse;GO:0030027,lamellipodium;GO:0036195,muscle cell projection membrane;GO:0043005,neuron projection;GO:0005654,nucleoplasm;GO:0005737,cytoplasm;GO:0045202,synapse	GO:0051015,actin filament binding;GO:0005200,structural constituent of cytoskeleton	GO:0030041,actin filament polymerization;GO:0034314,Arp2/3 complex-mediated actin nucleation;GO:0010592,positive regulation of lamellipodium assembly;GO:1900026,positive regulation of substrate adhesion-dependent cell spreading
A0A287A1D1_PIG	A0A287A1D1	ARPC2	Arp2/3 complex 34 kDa subunit	11661.3	10453.9	11059.9	11649.1	11854.9	11442.1	11152.7	10631.5	10427.4	11961.9	11884	10876.3	11058.4	11648.7	10737.2	11574.1	11058.4	11648.7	10737.2	11574.1	0.949322	0.18428	0	1.02991	0.477235	0	0.955443	0.355167	0	1.08489	0.020915	0	1.00645	0.849729	0	0.927695	0.111378	0	GO:0005885,Arp2/3 protein complex;GO:0005768,endosome;GO:0005925,focal adhesion;GO:0098978,glutamatergic synapse;GO:0030027,lamellipodium;GO:0036195,muscle cell projection membrane;GO:0043005,neuron projection;GO:0005654,nucleoplasm;GO:0005737,cytoplasm;GO:0045202,synapse	GO:0051015,actin filament binding;GO:0005200,structural constituent of cytoskeleton	GO:0030041,actin filament polymerization;GO:0034314,Arp2/3 complex-mediated actin nucleation;GO:0010592,positive regulation of lamellipodium assembly;GO:1900026,positive regulation of substrate adhesion-dependent cell spreading
B5APU8_PIG	B5APU8	ARPC3	Actin-related protein 2/3 complex subunit 3	5023.5	5872.3	5603.1	5566	5778.4	6016.9	5170.4	5197.8	4886.5	6137.2	5064.7	5982.1	5499.63	5787.1	5084.9	5728	5499.63	5787.1	5084.9	5728	0.950326	0.366069	0	1.08156	0.19863	0	0.960132	0.61387	0	1.1381	0.012805	0	1.01032	0.87726	0	0.887727	0.139283	0	GO:0005885,Arp2/3 protein complex;GO:0005737,cytoplasm;GO:0030027,lamellipodium	GO:0003779,actin binding;GO:0051015,actin filament binding;GO:0005200,structural constituent of cytoskeleton	GO:0034314,Arp2/3 complex-mediated actin nucleation	ssc:100154518,path:ssc04144,Endocytosis;ssc:100154518,path:ssc04810,Regulation of actin cytoskeleton;ssc:100154518,path:ssc04666,Fc gamma R-mediated phagocytosis;ssc:100154518,path:ssc05132,Salmonella infection;ssc:100154518,path:ssc05100,Bacterial invasion of epithelial cells
A0A5K1VDV6_PIG	A0A5K1VDV6	ARPC4	Uncharacterized protein	6256.7	5862.2	5696.4	5954.3	5714.9	6110.1	5987.9	5693.5	5317.7	6802	6117.8	5906.9	5938.43	5926.43	5666.37	6275.57	5938.43	5926.43	5666.37	6275.57	1.00202	0.955489	0	1.04801	0.346789	0	0.946278	0.347736	0	1.0459	0.312908	0	0.944366	0.300143	0	0.902925	0.140936	0	GO:0005885,Arp2/3 protein complex;GO:0042995,cell projection;GO:0005737,cytoplasm	GO:0003779,actin binding;GO:0051015,actin filament binding;GO:0019899,enzyme binding;GO:0030674,protein-macromolecule adaptor activity;GO:0005200,structural constituent of cytoskeleton	GO:0030041,actin filament polymerization;GO:0034314,Arp2/3 complex-mediated actin nucleation	ssc:100155875,path:ssc04144,Endocytosis;ssc:100155875,path:ssc04810,Regulation of actin cytoskeleton;ssc:100155875,path:ssc04666,Fc gamma R-mediated phagocytosis;ssc:100155875,path:ssc05132,Salmonella infection;ssc:100155875,path:ssc05100,Bacterial invasion of epithelial cells
B5APV0_PIG	B5APV0	ARPC5	Actin-related protein 2/3 complex subunit 5	8595	9542.1	9054	9427.2	9440.3	10113.9	9168	9105.8	8582.1	9383.3	8612.5	9462.7	9063.7	9660.47	8951.97	9152.83	9063.7	9660.47	8951.97	9152.83	0.938226	0.168266	0	1.01248	0.752378	0	0.990262	0.828312	0	1.07915	0.073012	0	1.05546	0.224291	0	0.978054	0.574149	0	GO:0005885,Arp2/3 protein complex;GO:0005737,cytoplasm;GO:0030027,lamellipodium	GO:0051015,actin filament binding;GO:0005200,structural constituent of cytoskeleton	GO:0034314,Arp2/3 complex-mediated actin nucleation;GO:0016477,cell migration	ssc:100174965,path:ssc04144,Endocytosis;ssc:100174965,path:ssc04810,Regulation of actin cytoskeleton;ssc:100174965,path:ssc04666,Fc gamma R-mediated phagocytosis;ssc:100174965,path:ssc05132,Salmonella infection;ssc:100174965,path:ssc05100,Bacterial invasion of epithelial cells
A0A5K1VDW0_PIG	A0A5K1VDW0	ARPC5L	Actin-related protein 2/3 complex subunit 5	3528.3	3703.2	3533.7	3976.8	3886.2	3949.1	3608.5	3492.3	3374.3	3554.6	3279.4	3840.2	3588.4	3937.37	3491.7	3558.07	3588.4	3937.37	3491.7	3558.07	0.911371	0.005304	0	1.02769	0.336913	0	1.00852	0.868416	0	1.12764	0.003593	0	1.1066	0.081909	0	0.981348	0.724449	0	GO:0005885,Arp2/3 protein complex;GO:0005737,cytoplasm		GO:0034314,Arp2/3 complex-mediated actin nucleation
I3LLA5_PIG	I3LLA5	ARPIN	Arpin	284.2	285.6	261.3	287.4	261.5	275.7	281.1	255.5	267.8	253.8	257.9	243.3	277.033	274.867	268.133	251.667	277.033	274.867	268.133	251.667	1.00788	0.851709	0	1.03319	0.456285	0	1.10079	0.047857	0	1.02511	0.557038	0	1.09218	0.055266	0	1.06543	0.127248	0	GO:0030027,lamellipodium		GO:0051126,negative regulation of actin nucleation
A0A287B6F5_PIG	A0A287B6F5	ARRB1	Arrestin beta 1	786.6	623.3	739.7	734.6	771.4	669	750.3	758.4	749.6	776.2	739.1	782	716.533	725	752.767	765.767	716.533	725	752.767	765.767	0.988322	0.889178	0	0.951866	0.497578	0	0.935707	0.383687	0	0.963114	0.408205	0	0.946764	0.282094	0	0.983024	0.397387	0	GO:0000785,chromatin;GO:0005737,cytoplasm;GO:0031410,cytoplasmic vesicle;GO:0005829,cytosol;GO:0016604,nuclear body;GO:0005634,nucleus;GO:0005886,plasma membrane	GO:0031701,angiotensin receptor binding;GO:1990763,arrestin family protein binding;GO:0001664,G protein-coupled receptor binding;GO:0005096,GTPase activator activity;GO:0005159,insulin-like growth factor receptor binding;GO:0003713,transcription coactivator activity;GO:0008134,transcription factor binding;GO:0031625,ubiquitin protein ligase binding	GO:0007165,signal transduction;GO:0002031,G protein-coupled receptor internalization;GO:0032715,negative regulation of interleukin-6 production;GO:0032717,negative regulation of interleukin-8 production;GO:0032088,negative regulation of NF-kappaB transcription factor activity;GO:0045746,negative regulation of Notch signaling pathway;GO:0031397,negative regulation of protein ubiquitination;GO:0070…
A0A287A233_PIG	A0A287A233	ARRB2	Arrestin beta 2	94.6	98.8	88.8	89.2	80.4	81.6	77.6	87.7	87.5	78.4	82.1	87	94.0667	83.7333	84.2667	82.5	94.0667	83.7333	84.2667	82.5	1.12341	0.061089	0	1.1163	0.090795	0	1.1402	0.038921	0	0.993671	0.907806	0	1.01495	0.756509	0	1.02141	0.693018	0	GO:0005737,cytoplasm;GO:0005829,cytosol;GO:0030139,endocytic vesicle;GO:0005654,nucleoplasm;GO:0005886,plasma membrane	GO:0031701,angiotensin receptor binding;GO:0001664,G protein-coupled receptor binding;GO:0043422,protein kinase B binding;GO:0031625,ubiquitin protein ligase binding	GO:0002031,G protein-coupled receptor internalization;GO:0070374,positive regulation of ERK1 and ERK2 cascade;GO:0007165,signal transduction;GO:0007628,adult walking behavior;GO:0060326,cell chemotaxis;GO:0002032,desensitization of G protein-coupled receptor signaling pathway by arrestin;GO:0032691,negative regulation of interleukin-1 beta production;GO:0032695,negative regulation of interleukin-…
A0A5G2QXG4_PIG	A0A5G2QXG4	ARSA	Arylsulfatase A	516.1	528.5	450	460.7	468.5	497.9	499.6	482.6	461.9	517.2	484.5	452.8	498.2	475.7	481.367	484.833	498.2	475.7	481.367	484.833	1.0473	0.449475	0	1.03497	0.5625	0	1.02757	0.68524	0	0.988228	0.736713	0	0.981162	0.696372	0	0.99285	0.880004	0	GO:0016021,integral component of membrane;GO:0005886,plasma membrane	GO:0008484,sulfuric ester hydrolase activity;GO:0004065,arylsulfatase activity	GO:0007339,binding of sperm to zona pellucida
A0A287A1K2_PIG	A0A287A1K2	ARSB	Arylsulfatase B	370.2	350.2	381.3	381.1	395	381.8	374.6	374.4	376.7	372.9	402.1	402.4	367.233	385.967	375.233	392.467	367.233	385.967	375.233	392.467	0.951464	0.139003	0	0.97868	0.430335	0	0.935706	0.131971	0	1.0286	0.079101	0	0.983438	0.578976	0	0.95609	0.153849	0		GO:0003943,N-acetylgalactosamine-4-sulfatase activity;GO:0008484,sulfuric ester hydrolase activity	GO:0061580,colon epithelial cell migration;GO:0010632,regulation of epithelial cell migration
I3LM95_PIG	I3LM95	ARSL	Sulfatase domain-containing protein	635.3	697.6	588.6	624.8	640.4	751.5	711.1	670.7	610.5	776.7	678.1	696.2	640.5	672.233	664.1	717	640.5	672.233	664.1	717	0.952794	0.566574	0	0.964463	0.612508	0	0.893305	0.155367	0	1.01225	0.877334	0	0.937564	0.422016	0	0.92622	0.277319	0	GO:0016021,integral component of membrane;GO:0005794,Golgi apparatus	GO:0008484,sulfuric ester hydrolase activity;GO:0004065,arylsulfatase activity
A0A5G2RB85_PIG	A0A5G2RB85	AS3MT	Arsenite methyltransferase	854.9	904.1	800.5	937.7	893.2	889.2	935.7	964.8	919.6	925	894	980	853.167	906.7	940.033	933	853.167	906.7	940.033	933	0.940958	0.187528	0	0.907592	0.056658	0	0.914434	0.11061	0	0.96454	0.177752	0	0.971811	0.423923	0	1.00754	0.816676	0	GO:0005829,cytosol	GO:0030791,arsenite methyltransferase activity;GO:0030792,methylarsonite methyltransferase activity;GO:0008168,methyltransferase activity	GO:0018872,arsonoacetate metabolic process;GO:0032259,methylation;GO:0009404,toxin metabolic process
A0A287B5G7_PIG	A0A287B5G7	ASAH1	N-acylsphingosine amidohydrolase 1	24914.7	21681.1	21171.6	26629.9	25738.4	24306.8	29389.6	23883.4	26161.9	29558.9	28656	23325	22589.1	25558.4	26478.3	27180	22589.1	25558.4	26478.3	27180	0.883825	0.093275	0	0.853119	0.121135	0	0.831095	0.113288	0	0.965257	0.62398	0	0.940338	0.475068	0	0.974184	0.794229	0	GO:0005764,lysosome;GO:0005615,extracellular space;GO:0005634,nucleus	GO:0016810,hydrolase activity, acting on carbon-nitrogen (but not peptide) bonds;GO:0017040,N-acylsphingosine amidohydrolase activity;GO:0016787,hydrolase activity;GO:0102121,ceramidase activity;GO:0017064,fatty acid amide hydrolase activity	GO:0071356,cellular response to tumor necrosis factor;GO:0046513,ceramide biosynthetic process;GO:0046514,ceramide catabolic process;GO:0030216,keratinocyte differentiation;GO:0062098,regulation of programmed necrotic cell death;GO:0050810,regulation of steroid biosynthetic process;GO:0046512,sphingosine biosynthetic process;GO:0006631,fatty acid metabolic process
A0A287B2W2_PIG	A0A287B2W2	ASAP1	Arf-GAP with SH3 domain, ANK repeat and PH domain-containing protein 1 isoform 1	438.7	370.6	412.4	401.5	406.8	389.9	386.8	381	402.4	399	431	370.8	407.233	399.4	390.067	400.267	407.233	399.4	390.067	400.267	1.01961	0.721121	0	1.04401	0.456209	0	1.0174	0.804711	0	1.02393	0.313792	0	0.997835	0.964089	0	0.974517	0.611237	0	GO:0005737,cytoplasm;GO:0043197,dendritic spine;GO:0002102,podosome	GO:0005096,GTPase activator activity;GO:0046872,metal ion binding;GO:0005547,phosphatidylinositol-3,4,5-trisphosphate binding;GO:0005546,phosphatidylinositol-4,5-bisphosphate binding;GO:0001786,phosphatidylserine binding	GO:0060271,cilium assembly;GO:0061000,negative regulation of dendritic spine development;GO:1903527,positive regulation of membrane tubulation
A0A287B4V4_PIG	A0A287B4V4	ASAP2	Arf-GAP with SH3 domain, ANK repeat and PH domain-containing protein 2 isoform a	1179.9	1162.4	1122.7	1237.3	1381.5	1161.4	1195.8	1365.6	1376.8	1533.2	1269.5	1133.8	1155	1260.07	1312.73	1312.17	1155	1260.07	1312.73	1312.17	0.916618	0.190489	0	0.879844	0.060823	0	0.880224	0.255294	0	0.95988	0.578238	0	0.960295	0.716925	0	1.00043	0.996757	0	GO:0005737,cytoplasm	GO:0005096,GTPase activator activity;GO:0046872,metal ion binding
F1SQU6_PIG	F1SQU6	ASB11	Ankyrin repeat and SOCS box containing 11	2602	3369.9	2900.4	2728.6	2930.9	3170.7	3002	3111.3	2849.9	3176.4	2849.5	3299.3	2957.43	2943.4	2987.73	3108.4	2957.43	2943.4	2987.73	3108.4	1.00477	0.959143	0	0.989859	0.904038	0	0.951433	0.59359	0	0.985162	0.780251	0	0.946918	0.423585	0	0.96118	0.477491	0	GO:0005783,endoplasmic reticulum;GO:0016021,integral component of membrane		GO:0035556,intracellular signal transduction;GO:0045732,positive regulation of protein catabolic process;GO:0016567,protein ubiquitination
K7GQI7_PIG	K7GQI7	ASC	Apoptosis-associated speck-like protein containing a CARD	771	929.8	868	992.3	1035.1	918	1005.2	1019.9	811.8	949.6	996.2	986.2	856.267	981.8	945.633	977.333	856.267	981.8	945.633	977.333	0.87214	0.094404	0	0.905495	0.334095	0	0.876126	0.066437	0	1.03825	0.655989	0	1.00457	0.909795	0	0.967565	0.667719	0	GO:0097169,AIM2 inflammasome complex;GO:0005737,cytoplasm;GO:0005576,extracellular region;GO:0000139,Golgi membrane;GO:0008385,IkappaB kinase complex;GO:0005739,mitochondrion;GO:0072558,NLRP1 inflammasome complex;GO:0072559,NLRP3 inflammasome complex;GO:0005730,nucleolus;GO:0005654,nucleoplasm	GO:0070700,BMP receptor binding;GO:0097153,cysteine-type endopeptidase activity involved in apoptotic process;GO:0005138,interleukin-6 receptor binding;GO:0017024,myosin I binding;GO:0002020,protease binding;GO:0042803,protein homodimerization activity;GO:0032090,Pyrin domain binding;GO:0005523,tropomyosin binding	GO:0097202,activation of cysteine-type endopeptidase activity;GO:0006919,activation of cysteine-type endopeptidase activity involved in apoptotic process;GO:0002218,activation of innate immune response;GO:0006915,apoptotic process;GO:0071347,cellular response to interleukin-1;GO:0071222,cellular response to lipopolysaccharide;GO:0050829,defense response to Gram-negative bacterium;GO:0051607,defen…	ssc:100522011,path:ssc04217,Necroptosis;ssc:100522011,path:ssc04621,NOD-like receptor signaling pathway;ssc:100522011,path:ssc04623,Cytosolic DNA-sensing pathway;ssc:100522011,path:ssc04625,C-type lectin receptor signaling pathway;ssc:100522011,path:ssc05132,Salmonella infection;ssc:100522011,path:ssc05135,Yersinia infection;ssc:100522011,path:ssc05133,Pertussis;ssc:100522011,path:ssc05134,Legion…
A0A287BL96_PIG	A0A287BL96	ASCC1	Activating signal cointegrator 1 complex subunit 1	263.4	246.6	236.1	254.5	268.3	250.5	260.3	277.9	252.8	253.1	290.7	260.2	248.7	257.767	263.667	268	248.7	257.767	263.667	268	0.964826	0.398701	0	0.943236	0.241229	0	0.927985	0.240339	0	0.977623	0.555703	0	0.961816	0.466578	0	0.983831	0.767988	0	GO:0031594,neuromuscular junction;GO:0005634,nucleus;GO:0005667,transcription regulator complex	GO:0003723,RNA binding	GO:0006355,regulation of transcription, DNA-templated
A0A286ZQL9_PIG	A0A286ZQL9	ASCC2	Activating signal cointegrator 1 complex subunit 2	248.3	283.4	255	255.8	260.3	287.2	282.3	290.6	254.2	295.7	265.2	265.3	262.233	267.767	275.7	275.4	262.233	267.767	275.7	275.4	0.979335	0.723147	0	0.951155	0.431133	0	0.952191	0.423669	0	0.971225	0.619085	0	0.972283	0.617264	0	1.00109	0.984979	0	GO:0099053,activating signal cointegrator 1 complex	GO:0043130,ubiquitin binding	GO:0006355,regulation of transcription, DNA-templated
F1RYR3_PIG	F1RYR3	ASCC3	Activating signal cointegrator 1 complex subunit 3	1477.6	1634.1	1549.2	1654.4	1639.7	1661.4	1671.6	1644.3	1523.2	1745	1557.2	1632.1	1553.63	1651.83	1613.03	1644.77	1553.63	1651.83	1613.03	1644.77	0.940551	0.09802	0	0.963175	0.407414	0	0.944592	0.267965	0	1.02405	0.446895	0	1.0043	0.903889	0	0.980706	0.678567	0	GO:0099053,activating signal cointegrator 1 complex;GO:0005829,cytosol;GO:0005634,nucleus	GO:0005524,ATP binding;GO:0004386,helicase activity;GO:0003676,nucleic acid binding;GO:0043138,3'-5' DNA helicase activity;GO:0003723,RNA binding	GO:0008283,cell population proliferation;GO:0006307,DNA dealkylation involved in DNA repair
A0A481BNQ6_PIG	A0A481BNQ6	ASH2L	ASH2 like, histone lysine methyltransferase complex subunit	1345.9	1470.6	1351	1430.2	1496.4	1440.7	1455.9	1512	1409.3	1473.1	1467.6	1569.9	1389.17	1455.77	1459.07	1503.53	1389.17	1455.77	1459.07	1503.53	0.954251	0.21817	0	0.952093	0.237853	0	0.923935	0.095224	0	0.997738	0.931565	0	0.96823	0.288477	0	0.970425	0.374748	0	GO:0048188,Set1C/COMPASS complex;GO:0044666,MLL3/4 complex	GO:0008168,methyltransferase activity;GO:0008013,beta-catenin binding;GO:0042800,histone methyltransferase activity (H3-K4 specific);GO:0000976,transcription regulatory region sequence-specific DNA binding	GO:0051568,histone H3-K4 methylation;GO:0006974,cellular response to DNA damage stimulus;GO:0008284,positive regulation of cell population proliferation;GO:0043627,response to estrogen
A0A5G2Q918_PIG	A0A5G2Q918	ASL	Uncharacterized protein	4038.8	4187.5	3979.5	4334.5	4317.2	4287.4	4282.2	4119	3861.8	4288.4	4224.4	4221.2	4068.6	4313.03	4087.67	4244.67	4068.6	4313.03	4087.67	4244.67	0.943327	0.018196	0	0.995336	0.896127	0	0.95852	0.055056	0	1.05513	0.141192	0	1.01611	0.057294	0	0.963012	0.275198	0	GO:0005829,cytosol	GO:0004056,argininosuccinate lyase activity	GO:0042450,arginine biosynthetic process via ornithine;GO:0000050,urea cycle;GO:0019676,ammonia assimilation cycle;GO:0007626,locomotory behavior;GO:0009791,post-embryonic development
A0A286ZYD6_PIG	A0A286ZYD6	ASPA	Aspartoacylase	433.4	398.6	461	384.1	410	388.7	394.8	367.5	373.9	388	383.8	377.2	431	394.267	378.733	383	431	394.267	378.733	383	1.09317	0.136227	0	1.138	0.057967	0	1.12533	0.058837	0	1.04101	0.247157	0	1.02942	0.259159	0	0.98886	0.653925	0	GO:0005829,cytosol;GO:0005634,nucleus	GO:0019807,aspartoacylase activity;GO:0016811,hydrolase activity, acting on carbon-nitrogen (but not peptide) bonds, in linear amides;GO:0016788,hydrolase activity, acting on ester bonds;GO:0046872,metal ion binding;GO:0042802,identical protein binding		ssc:100142661,path:ssc00250,Alanine, aspartate and glutamate metabolism;ssc:100142661,path:ssc00340,Histidine metabolism
I3LIP6_PIG	I3LIP6	ASPH	Aspartate beta-hydroxylase	2492.7	2418.7	2530.9	2414.6	2510.2	2404.2	2533.8	2426.3	2466.3	2666.8	2612	2394.7	2480.77	2443	2475.47	2557.83	2480.77	2443	2475.47	2557.83	1.01546	0.467971	0	1.00214	0.912851	0	0.96987	0.437164	0	0.986885	0.519809	0	0.955105	0.269557	0	0.967798	0.406194	0	GO:0016021,integral component of membrane;GO:0032541,cortical endoplasmic reticulum;GO:0005783,endoplasmic reticulum;GO:0005886,plasma membrane	GO:0004597,peptide-aspartate beta-dioxygenase activity	GO:0042264,peptidyl-aspartic acid hydroxylation;GO:0097202,activation of cysteine-type endopeptidase activity
A0A287AVA5_PIG	A0A287AVA5	ASPSCR1	ASPSCR1 tether for SLC2A4, UBX domain containing	1533.2	1544.6	1497	1463.6	1525.9	1423.8	1446.6	1469.6	1387.1	1535.7	1517	1491.2	1524.93	1471.1	1434.43	1514.63	1524.93	1471.1	1434.43	1514.63	1.03659	0.178106	0	1.06309	0.033546	0	1.0068	0.621764	0	1.02556	0.395514	0	0.971258	0.25012	0	0.94705	0.044605	0	GO:0009898,cytoplasmic side of plasma membrane;GO:0005829,cytosol;GO:0019898,extrinsic component of membrane;GO:0005654,nucleoplasm;GO:0048471,perinuclear region of cytoplasm;GO:0012506,vesicle membrane		GO:0042593,glucose homeostasis;GO:0006886,intracellular protein transport;GO:0031401,positive regulation of protein modification process;GO:0046324,regulation of glucose import
F1RPW8_PIG	F1RPW8	ASRGL1	Asparaginase-like protein 1	2151.4	2027.7	1975.4	2361.8	2090.2	2636.3	2316.8	2113.3	2074.7	2108	2340.5	2167.2	2051.5	2362.77	2168.27	2205.23	2051.5	2362.77	2168.27	2205.23	0.868262	0.13414	0	0.946147	0.270735	0	0.930287	0.152381	0	1.0897	0.327758	0	1.07144	0.412514	0	0.983237	0.736597	0	GO:0005737,cytoplasm;GO:0001917,photoreceptor inner segment	GO:0004067,asparaginase activity;GO:0008798,beta-aspartyl-peptidase activity	GO:0033345,asparagine catabolic process via L-aspartate	ssc:100517023,path:ssc00250,Alanine, aspartate and glutamate metabolism
A0A287A9G4_PIG	A0A287A9G4	ASS1	Argininosuccinate synthase	16155.4	13753.5	12129.6	14429.8	15463.9	14307.6	15168.9	13955.7	12133.3	13940.6	14667.6	13220	14012.8	14733.8	13752.6	13942.7	14012.8	14733.8	13752.6	13942.7	0.951069	0.587966	0	1.01892	0.867642	0	1.00503	0.95769	0	1.07134	0.362479	0	1.05673	0.227903	0	0.986366	0.855082	0	GO:0005737,cytoplasm;GO:0005829,cytosol;GO:0005739,mitochondrion	GO:0016597,amino acid binding;GO:0004055,argininosuccinate synthase activity;GO:0005524,ATP binding;GO:0042802,identical protein binding	GO:0006526,arginine biosynthetic process;GO:0000053,argininosuccinate metabolic process;GO:0006531,aspartate metabolic process;GO:0071499,cellular response to laminar fluid shear stress;GO:0007623,circadian rhythm;GO:0000052,citrulline metabolic process;GO:1903038,negative regulation of leukocyte cell-cell adhesion;GO:0045429,positive regulation of nitric oxide biosynthetic process;GO:0000050,ure…
F2Z5H2_PIG	F2Z5H2	ATAD1	ATPase family AAA domain containing 1	948.9	981.3	928.1	956.8	950.1	904.5	1033.5	958.2	943.6	994	1035.9	949.3	952.767	937.133	978.433	993.067	952.767	937.133	978.433	993.067	1.01668	0.526697	0	0.973768	0.46571	0	0.959419	0.24243	0	0.95779	0.270665	0	0.943676	0.134912	0	0.985265	0.715765	0	GO:0098978,glutamatergic synapse;GO:0045211,postsynaptic membrane	GO:0005524,ATP binding;GO:0016887,ATPase activity	GO:0007612,learning;GO:0007613,memory;GO:0051967,negative regulation of synaptic transmission, glutamatergic;GO:0002092,positive regulation of receptor internalization;GO:0099149,regulation of postsynaptic neurotransmitter receptor internalization
F1RJE4_PIG	F1RJE4	ATAD3A	AAA domain-containing protein	3808.1	4037.2	3937.8	3900.6	3830.8	3985.8	4053.6	4083.1	3978.7	4340.6	4250.2	3984.4	3927.7	3905.73	4038.47	4191.73	3927.7	3905.73	4038.47	4191.73	1.00562	0.797358	0	0.972572	0.205009	0	0.937011	0.103802	0	0.967133	0.071682	0	0.93177	0.069146	0	0.963436	0.240625	0	GO:0005739,mitochondrion	GO:0005524,ATP binding;GO:0016887,ATPase activity;GO:0008270,zinc ion binding	GO:0140374,antiviral innate immune response;GO:0007005,mitochondrion organization;GO:0043066,negative regulation of apoptotic process;GO:0001558,regulation of cell growth
A0A287BLZ2_PIG	A0A287BLZ2	ATE1	Arginyl-tRNA--protein transferase 1	1132.5	947.3	975.5	1193.6	1100.3	978.3	954.5	1186.4	910.1	1030.7	1018.7	1143.7	1018.43	1090.73	1017	1064.37	1018.43	1090.73	1017	1064.37	0.933714	0.442329	0	1.00141	0.989587	0	0.956844	0.547707	0	1.0725	0.52477	0	1.02477	0.739501	0	0.955498	0.642418	0	GO:0005737,cytoplasm;GO:0005634,nucleus	GO:0004057,arginyltransferase activity	GO:0010498,proteasomal protein catabolic process;GO:0016598,protein arginylation
A0A287AJH7_PIG	A0A287AJH7	ATG101	Autophagy-related protein 101	191.5	190.3	167.4	178.8	169.8	173.1	189.1	162.6	194.4	171.5	185.9	180.6	183.067	173.9	182.033	179.333	183.067	173.9	182.033	179.333	1.05271	0.329829	0	1.00568	0.938477	0	1.02082	0.696332	0	0.95532	0.469134	0	0.969703	0.334767	0	1.01506	0.813174	0	GO:0000407,phagophore assembly site	GO:0042802,identical protein binding;GO:0044877,protein-containing complex binding	GO:0000045,autophagosome assembly
I3LSJ0_PIG	I3LSJ0	ATG16L1	Autophagy related 16 like 1	308.4	291.2	291.6	316.2	314.9	283.2	299.8	287.8	291.4	320.5	292.1	268.3	297.067	304.767	293	293.633	297.067	304.767	293	293.633	0.974735	0.561842	0	1.01388	0.576128	0	1.01169	0.841731	0	1.04016	0.358825	0	1.03792	0.58072	0	0.997843	0.969369	0	GO:0000421,autophagosome membrane;GO:0005930,axoneme		GO:0000045,autophagosome assembly;GO:0039689,negative stranded viral RNA replication;GO:0010508,positive regulation of autophagy;GO:0061739,protein lipidation involved in autophagosome assembly;GO:0034497,protein localization to phagophore assembly site;GO:0098792,xenophagy
I3L979_PIG	I3L979	ATG2A	Autophagy related 2A	214	248	195	247.4	200.6	233.5	253.7	225.2	231.8	229.2	235.1	217.4	219	227.167	236.9	227.233	219	227.167	236.9	227.233	0.96405	0.714693	0	0.924441	0.369921	0	0.963767	0.641085	0	0.958914	0.583285	0	0.999707	0.996626	0	1.04254	0.391146	0	GO:0005789,endoplasmic reticulum membrane;GO:0005811,lipid droplet;GO:0034045,phagophore assembly site membrane;GO:0019898,extrinsic component of membrane;GO:0000407,phagophore assembly site	GO:0032266,phosphatidylinositol-3-phosphate binding	GO:0006914,autophagy;GO:0000045,autophagosome assembly;GO:0000422,autophagy of mitochondrion;GO:0044805,late nucleophagy;GO:0034727,piecemeal microautophagy of the nucleus;GO:0061709,reticulophagy
A0A287BFM0_PIG	A0A287BFM0	ATG2B	Autophagy related 2B	24.9	34	33.6	28.1	25.9	29.9	27.4	28.5	28.9	32.5	28.8	29.8	30.8333	27.9667	28.2667	30.3667	30.8333	27.9667	28.2667	30.3667	1.1025	0.419148	0	1.0908	0.440829	0	1.01537	0.890013	0	0.989387	0.820801	0	0.920966	0.20792	0	0.930845	0.153055	0	GO:0005789,endoplasmic reticulum membrane;GO:0019898,extrinsic component of membrane;GO:0005811,lipid droplet;GO:0005654,nucleoplasm;GO:0000407,phagophore assembly site;GO:0034045,phagophore assembly site membrane	GO:0120013,lipid transfer activity;GO:0032266,phosphatidylinositol-3-phosphate binding	GO:0000045,autophagosome assembly;GO:0000422,autophagy of mitochondrion;GO:0044805,late nucleophagy;GO:0034727,piecemeal microautophagy of the nucleus;GO:0061709,reticulophagy;GO:0006914,autophagy
A0A5G2Q8U4_PIG	A0A5G2Q8U4	ATG4B	Cysteine protease	142	149.2	120.4	140.7	109.9	138.7	130.2	113.2	136.9	119.5	131	118.5	137.2	129.767	126.767	123	137.2	129.767	126.767	123	1.05728	0.603057	0	1.0823	0.402926	0	1.11545	0.210755	0	1.02367	0.817812	0	1.05501	0.562444	0	1.03062	0.666633	0	GO:0005737,cytoplasm	GO:0004197,cysteine-type endopeptidase activity	GO:0006914,autophagy;GO:0015031,protein transport;GO:0051697,protein delipidation	ssc:100462747,path:ssc04140,Autophagy - animal;ssc:100462747,path:ssc04136,Autophagy - other
A0A480XFP2_PIG	A0A480XFP2	ATG5	Autophagy protein 5	354.3	380.6	336.2	421.1	380.8	358	362.2	344.7	376.9	379.5	396.2	335	357.033	386.633	361.267	370.233	357.033	386.633	361.267	370.233	0.923442	0.258742	0	0.988282	0.803194	0	0.964347	0.586617	0	1.07022	0.286872	0	1.0443	0.561853	0	0.975781	0.684388	0	GO:0034274,Atg12-Atg5-Atg16 complex;GO:0005930,axoneme;GO:0034045,phagophore assembly site membrane;GO:0005776,autophagosome;GO:0044233,mitochondria-associated endoplasmic reticulum membrane		GO:0006915,apoptotic process;GO:0000045,autophagosome assembly;GO:0006914,autophagy;GO:0000422,autophagy of mitochondrion;GO:0044804,autophagy of nucleus;GO:0006501,C-terminal protein lipidation;GO:0006995,cellular response to nitrogen starvation;GO:0002376,immune system process;GO:1902017,regulation of cilium assembly;GO:0035973,aggrephagy;GO:0019883,antigen processing and presentation of endoge…
F1SS25_PIG	F1SS25	ATIC	5-aminoimidazole-4-carboxamide ribonucleotide formyltransferase	754.1	891.9	765.4	796.9	759.8	838.6	808.8	828.5	807.5	883.1	776.7	858.9	803.8	798.433	814.933	839.567	803.8	798.433	814.933	839.567	1.00672	0.919194	0	0.986338	0.815534	0	0.957399	0.548614	0	0.979753	0.525509	0	0.951006	0.355777	0	0.970659	0.495756	0	GO:0005829,cytosol;GO:0005886,plasma membrane	GO:0003937,IMP cyclohydrolase activity;GO:0004643,phosphoribosylaminoimidazolecarboxamide formyltransferase activity;GO:0042803,protein homodimerization activity	GO:0006189,'de novo' IMP biosynthetic process;GO:0098761,cellular response to interleukin-7	ssc:100170854,path:ssc00230,Purine metabolism;ssc:100170854,path:ssc00670,One carbon pool by folate;ssc:100170854,path:ssc01523,Antifolate resistance
F1SHX6_PIG	F1SHX6	ATL1	Atlastin GTPase 1	37.4	36.6	30	31.7	34.8	28	32.6	33.8	33.9	30.9	29.2	33.6	34.6667	31.5	33.4333	31.2333	34.6667	31.5	33.4333	31.2333	1.10053	0.359138	0	1.03689	0.631886	0	1.10993	0.268155	0	0.942173	0.390467	0	1.00854	0.914983	0	1.07044	0.17786	0	GO:0098826,endoplasmic reticulum tubular network membrane;GO:0016021,integral component of membrane	GO:0005525,GTP binding;GO:0003924,GTPase activity;GO:0042802,identical protein binding	GO:0007029,endoplasmic reticulum organization;GO:1990809,endoplasmic reticulum tubular network membrane organization;GO:0051260,protein homooligomerization
A0A286ZMD2_PIG	A0A286ZMD2	ATL2	Atlastin GTPase 2	1004.9	1123.2	1097.2	1049.2	1131.1	1010.8	1105.2	1171	1105.4	1209.3	1256.6	1261.4	1075.1	1063.7	1127.2	1242.43	1075.1	1063.7	1127.2	1242.43	1.01072	0.832359	0	0.953779	0.283051	0	0.865318	0.013368	0	0.943666	0.202403	0	0.856143	0.010323	0	0.907252	0.013795	0	GO:0098826,endoplasmic reticulum tubular network membrane;GO:0016021,integral component of membrane	GO:0005525,GTP binding;GO:0003924,GTPase activity;GO:0042802,identical protein binding	GO:0007029,endoplasmic reticulum organization;GO:1990809,endoplasmic reticulum tubular network membrane organization;GO:0007030,Golgi organization;GO:0051260,protein homooligomerization
A0A5G2QCA3_PIG	A0A5G2QCA3	ATL3	Atlastin GTPase 3	6239.7	5746.2	5702.9	5505	5756.5	5582.2	5966.4	6093.7	5567.2	5851.6	5996.4	5925.1	5896.27	5614.57	5875.77	5924.37	5896.27	5614.57	5875.77	5924.37	1.05017	0.207513	0	1.00349	0.934424	0	0.995257	0.881668	0	0.955546	0.210206	0	0.947707	0.022144	0	0.991797	0.781739	0	GO:0098826,endoplasmic reticulum tubular network membrane;GO:0016021,integral component of membrane	GO:0005525,GTP binding;GO:0003924,GTPase activity;GO:0042802,identical protein binding	GO:0007029,endoplasmic reticulum organization;GO:0007030,Golgi organization;GO:1903373,positive regulation of endoplasmic reticulum tubular network organization;GO:0051260,protein homooligomerization
A0A287ADU3_PIG	A0A287ADU3	ATM	Serine-protein kinase ATM	58.5	60.9	50.2	48.2	56.4	59.7	53.6	56.3	45.9	56.3	54.6	54.9	56.5333	54.7667	51.9333	55.2667	56.5333	54.7667	51.9333	55.2667	1.03226	0.726702	0	1.08858	0.364101	0	1.02292	0.719318	0	1.05456	0.573291	0	0.990953	0.892046	0	0.939686	0.35092	0	GO:0005737,cytoplasm;GO:0031410,cytoplasmic vesicle;GO:0005634,nucleus;GO:0005840,ribosome;GO:0000781,chromosome, telomeric region;GO:1990391,DNA repair complex;GO:0005730,nucleolus;GO:0005654,nucleoplasm;GO:0005819,spindle	GO:0016303,1-phosphatidylinositol-3-kinase activity;GO:0005524,ATP binding;GO:0003677,DNA binding;GO:0047485,protein N-terminus binding;GO:0106310,protein serine kinase activity;GO:0004674,protein serine/threonine kinase activity;GO:0106311,protein threonine kinase activity;GO:0003735,structural constituent of ribosome;GO:0004677,DNA-dependent protein kinase activity;GO:0042802,identical protein …	GO:0006974,cellular response to DNA damage stimulus;GO:0000077,DNA damage checkpoint;GO:0006975,DNA damage induced protein phosphorylation;GO:0006281,DNA repair;GO:0071044,histone mRNA catabolic process;GO:0016572,histone phosphorylation;GO:0008630,intrinsic apoptotic signaling pathway in response to DNA damage;GO:0007094,mitotic spindle assembly checkpoint;GO:1904262,negative regulation of TORC1…	ssc:100101922,path:ssc03440,Homologous recombination;ssc:100101922,path:ssc04064,NF-kappa B signaling pathway;ssc:100101922,path:ssc04068,FoxO signaling pathway;ssc:100101922,path:ssc04110,Cell cycle;ssc:100101922,path:ssc04210,Apoptosis;ssc:100101922,path:ssc04115,p53 signaling pathway;ssc:100101922,path:ssc04218,Cellular senescence;ssc:100101922,path:ssc05202,Transcriptional misregulation in ca…
A0A287B6K1_PIG	A0A287B6K1	ATP11B	Phospholipid-transporting ATPase	37.5	28.8	32.3	31.7	30.4	27.8	30.1	28.4	24.5	27.6	30.7	26.3	32.8667	29.9667	27.6667	28.2	32.8667	29.9667	27.6667	28.2	1.09677	0.355039	0	1.18795	0.16047	0	1.16549	0.176224	0	1.08313	0.317484	0	1.06265	0.366674	0	0.981087	0.812888	0	GO:0016021,integral component of membrane;GO:0005783,endoplasmic reticulum;GO:0005886,plasma membrane;GO:0055037,recycling endosome;GO:0005802,trans-Golgi network	GO:0005524,ATP binding;GO:0140326,ATPase-coupled intramembrane lipid transporter activity;GO:0000287,magnesium ion binding	GO:0015914,phospholipid transport;GO:0045332,phospholipid translocation
I3LN55_PIG	I3LN55	ATP12A	Sodium/potassium-transporting ATPase subunit alpha	555.6	555.8	570	536.9	562.2	524.6	505.4	513.1	498.1	672.5	492.8	540.6	560.467	541.233	505.533	568.633	560.467	541.233	505.533	568.633	1.03554	0.18573	0	1.10866	0.001037	0	0.985638	0.887	0	1.07062	0.039797	0	0.951814	0.643702	0	0.889032	0.306784	0	GO:0016021,integral component of membrane	GO:0005524,ATP binding;GO:0046872,metal ion binding;GO:0005391,P-type sodium;GO:0008900,potassium	GO:0030007,cellular potassium ion homeostasis;GO:0006883,cellular sodium ion homeostasis;GO:1990573,potassium ion import across plasma membrane;GO:1902600,proton transmembrane transport;GO:0036376,sodium ion export across plasma membrane
A0A287B1K5_PIG	A0A287B1K5	ATP13A1	ATPase 13A1	3784.4	3954.6	3524.4	3788.5	3949.4	3786.8	4216.7	4008	4153.3	4109.6	4434.6	3888.9	3754.47	3841.57	4126	4144.37	3754.47	3841.57	4126	4144.37	0.977327	0.55732	0	0.909953	0.056205	0	0.90592	0.125652	0	0.931063	0.025609	0	0.926937	0.144755	0	0.995568	0.919214	0	GO:0016021,integral component of membrane	GO:0005524,ATP binding;GO:0016887,ATPase activity;GO:0046872,metal ion binding	GO:0006812,cation transport;GO:0006874,cellular calcium ion homeostasis
F1SFG4_PIG	F1SFG4	ATP13A3	Cation-transporting ATPase	398	384	476.7	406.4	449.6	371.4	399.7	353.5	350.4	408.9	382.7	433.5	419.567	409.133	367.867	408.367	419.567	409.133	367.867	408.367	1.0255	0.790072	0	1.14054	0.191853	0	1.02743	0.74674	0	1.11218	0.210124	0	1.00188	0.978672	0	0.900824	0.134896	0	GO:0016021,integral component of membrane	GO:0005524,ATP binding;GO:0016887,ATPase activity;GO:0046872,metal ion binding	GO:0006812,cation transport;GO:0006874,cellular calcium ion homeostasis
F1SAX3_PIG	F1SAX3	ATP1A1	Sodium/potassium-transporting ATPase subunit alpha	35553.5	37326.3	31730	38780.4	30865.9	32560.2	32725.4	33115.7	28951	37311.4	30812.1	31847.7	34869.9	34068.8	31597.4	33323.7	34869.9	34068.8	31597.4	33323.7	1.02351	0.797278	0	1.10357	0.197378	0	1.0464	0.584893	0	1.07822	0.41933	0	1.02236	0.824036	0	0.948194	0.514069	0	GO:0016021,integral component of membrane;GO:0005886,plasma membrane;GO:0042383,sarcolemma;GO:0005890,sodium;GO:0016324,apical plasma membrane;GO:0016323,basolateral plasma membrane;GO:0016328,lateral plasma membrane;GO:0031090,organelle membrane;GO:0014069,postsynaptic density;GO:0036126,sperm flagellum;GO:0030315,T-tubule	GO:0005524,ATP binding;GO:0051117,ATPase binding;GO:0005391,P-type sodium;GO:0030955,potassium ion binding;GO:0008556,potassium transmembrane transporter activity, phosphorylative mechanism;GO:0031402,sodium ion binding;GO:0051087,chaperone binding;GO:0046872,metal ion binding;GO:0016791,phosphatase activity;GO:1990239,steroid hormone binding	GO:0030007,cellular potassium ion homeostasis;GO:0006883,cellular sodium ion homeostasis;GO:0010248,establishment or maintenance of transmembrane electrochemical gradient;GO:0086009,membrane repolarization;GO:1990573,potassium ion import across plasma membrane;GO:1902600,proton transmembrane transport;GO:0002028,regulation of sodium ion transport;GO:0036376,sodium ion export across plasma membran…	ssc:397481,path:ssc04024,cAMP signaling pathway;ssc:397481,path:ssc04022,cGMP-PKG signaling pathway;ssc:397481,path:ssc04911,Insulin secretion;ssc:397481,path:ssc04918,Thyroid hormone synthesis;ssc:397481,path:ssc04919,Thyroid hormone signaling pathway;ssc:397481,path:ssc04925,Aldosterone synthesis and secretion;ssc:397481,path:ssc04260,Cardiac muscle contraction;ssc:397481,path:ssc04261,Adrenerg…
A0A5S6HMA0_PIG	A0A5S6HMA0	ATP1B1	Sodium/potassium-transporting ATPase subunit beta	4469.3	2284.8	2875.4	2489.4	2720.1	3436.2	2476.2	2466.5	2873.5	2608.7	2758.2	2173.6	3209.83	2881.9	2605.4	2513.5	3209.83	2881.9	2605.4	2513.5	1.11379	0.669007	0	1.23199	0.415469	0	1.27704	0.360899	0	1.10613	0.429625	0	1.14657	0.332758	0	1.03656	0.69853	0	GO:0042383,sarcolemma;GO:0005890,sodium;GO:0016324,apical plasma membrane;GO:0016323,basolateral plasma membrane;GO:0014704,intercalated disc;GO:0016328,lateral plasma membrane;GO:0031090,organelle membrane;GO:0036126,sperm flagellum;GO:0030315,T-tubule	GO:0001671,ATPase activator activity;GO:0051117,ATPase binding;GO:0030674,protein-macromolecule adaptor activity;GO:0008022,protein C-terminus binding;GO:0019901,protein kinase binding	GO:0007155,cell adhesion;GO:0030007,cellular potassium ion homeostasis;GO:0006883,cellular sodium ion homeostasis;GO:0010248,establishment or maintenance of transmembrane electrochemical gradient;GO:0086009,membrane repolarization;GO:1903288,positive regulation of potassium ion import across plasma membrane;GO:1903278,positive regulation of sodium ion export across plasma membrane;GO:1903408,posi…	ssc:396898,path:ssc04024,cAMP signaling pathway;ssc:396898,path:ssc04022,cGMP-PKG signaling pathway;ssc:396898,path:ssc04911,Insulin secretion;ssc:396898,path:ssc04918,Thyroid hormone synthesis;ssc:396898,path:ssc04919,Thyroid hormone signaling pathway;ssc:396898,path:ssc04925,Aldosterone synthesis and secretion;ssc:396898,path:ssc04260,Cardiac muscle contraction;ssc:396898,path:ssc04261,Adrenerg…
A0A287B5A2_PIG	A0A287B5A2	ATP1B3	Sodium/potassium-transporting ATPase subunit beta	6622	8059.4	6858.2	9358.8	6720.3	6292.2	7380.9	7125.4	6056.2	8119	6689.7	7015.8	7179.87	7457.1	6854.17	7274.83	7179.87	7457.1	6854.17	7274.83	0.962823	0.806072	0	1.04752	0.617335	0	0.986946	0.885776	0	1.08797	0.59357	0	1.02505	0.870846	0	0.942175	0.517243	0	GO:0005890,sodium	GO:0001671,ATPase activator activity	GO:0006813,potassium ion transport;GO:0006814,sodium ion transport;GO:0030007,cellular potassium ion homeostasis;GO:0006883,cellular sodium ion homeostasis;GO:1990573,potassium ion import across plasma membrane;GO:0036376,sodium ion export across plasma membrane	ssc:100514493,path:ssc04024,cAMP signaling pathway;ssc:100514493,path:ssc04022,cGMP-PKG signaling pathway;ssc:100514493,path:ssc04911,Insulin secretion;ssc:100514493,path:ssc04918,Thyroid hormone synthesis;ssc:100514493,path:ssc04919,Thyroid hormone signaling pathway;ssc:100514493,path:ssc04925,Aldosterone synthesis and secretion;ssc:100514493,path:ssc04260,Cardiac muscle contraction;ssc:10051449…
A0A5S6HET4_PIG	A0A5S6HET4	ATP2A2	Calcium-transporting ATPase	8610.2	8810.4	9625.8	8749.3	9225.7	8816.9	9340.7	9302.3	9149.9	9435.7	9743.6	9212.3	9015.47	8930.63	9264.3	9463.87	9015.47	8930.63	9264.3	9463.87	1.0095	0.817559	0	0.973141	0.47507	0	0.95262	0.265509	0	0.963984	0.105092	0	0.943656	0.067501	0	0.978913	0.292236	0	GO:0016021,integral component of membrane;GO:0097470,ribbon synapse;GO:0033017,sarcoplasmic reticulum membrane	GO:0005524,ATP binding;GO:0016887,ATPase activity;GO:0005509,calcium ion binding;GO:0005388,calcium transmembrane transporter activity, phosphorylative mechanism;GO:0086039,calcium-transporting ATPase activity involved in regulation of cardiac muscle cell membrane potential;GO:0019899,enzyme binding;GO:0044325,ion channel binding;GO:0008553,proton-exporting ATPase activity, phosphorylative mechan…	GO:0000045,autophagosome assembly;GO:0016240,autophagosome membrane docking;GO:0070588,calcium ion transmembrane transport;GO:1903515,calcium ion transport from cytosol to endoplasmic reticulum;GO:0014898,cardiac muscle hypertrophy in response to stress;GO:0006874,cellular calcium ion homeostasis;GO:0034599,cellular response to oxidative stress;GO:0006984,ER-nucleus signaling pathway;GO:1990456,m…	ssc:396875,path:ssc04020,Calcium signaling pathway;ssc:396875,path:ssc04024,cAMP signaling pathway;ssc:396875,path:ssc04022,cGMP-PKG signaling pathway;ssc:396875,path:ssc04919,Thyroid hormone signaling pathway;ssc:396875,path:ssc04260,Cardiac muscle contraction;ssc:396875,path:ssc04261,Adrenergic signaling in cardiomyocytes;ssc:396875,path:ssc04972,Pancreatic secretion;ssc:396875,path:ssc05010,Al…
F1SPZ5_PIG	F1SPZ5	ATP2B1	Calcium-transporting ATPase	7468.3	7406.3	7173.4	7425.6	7259.3	7190.4	7388.9	7369.8	7143.5	7475.3	7345	7238.2	7349.33	7291.77	7300.73	7352.83	7349.33	7291.77	7300.73	7352.83	1.00789	0.639328	0	1.00666	0.704948	0	0.999524	0.976765	0	0.998772	0.936221	0	0.991695	0.566378	0	0.992914	0.64412	0	GO:0016323,basolateral plasma membrane;GO:0001772,immunological synapse;GO:0005887,integral component of plasma membrane;GO:0043231,intracellular membrane-bounded organelle;GO:0045202,synapse;GO:0016021,integral component of membrane;GO:0016328,lateral plasma membrane;GO:0098982,GABA-ergic synapse;GO:0098978,glutamatergic synapse;GO:0005654,nucleoplasm;GO:0098793,presynapse	GO:0005524,ATP binding;GO:0016887,ATPase activity;GO:0019829,ATPase-coupled cation transmembrane transporter activity;GO:0005388,calcium transmembrane transporter activity, phosphorylative mechanism;GO:0005516,calmodulin binding;GO:0046872,metal ion binding;GO:0030165,PDZ domain binding;GO:1905056,calcium-transporting ATPase activity involved in regulation of presynaptic cytosolic calcium ion con…	GO:0006874,cellular calcium ion homeostasis;GO:0001818,negative regulation of cytokine production;GO:0051481,negative regulation of cytosolic calcium ion concentration;GO:0030501,positive regulation of bone mineralization;GO:0051928,positive regulation of calcium ion transport;GO:0008217,regulation of blood pressure;GO:1900076,regulation of cellular response to insulin stimulus;GO:0051480,regulat…	ssc:397636,path:ssc04020,Calcium signaling pathway;ssc:397636,path:ssc04024,cAMP signaling pathway;ssc:397636,path:ssc04022,cGMP-PKG signaling pathway;ssc:397636,path:ssc04925,Aldosterone synthesis and secretion;ssc:397636,path:ssc04261,Adrenergic signaling in cardiomyocytes;ssc:397636,path:ssc04970,Salivary secretion;ssc:397636,path:ssc04972,Pancreatic secretion;ssc:397636,path:ssc04978,Mineral …
A0A286ZSF2_PIG	A0A286ZSF2	ATP2B2	Calcium-transporting ATPase	613.5	633.7	657.2	616.8	677.9	605.8	613.7	686.6	628.9	695.8	693.7	667	634.8	633.5	643.067	685.5	634.8	633.5	643.067	685.5	1.00205	0.962136	0	0.987145	0.762434	0	0.926039	0.031775	0	0.985123	0.776897	0	0.924143	0.098767	0	0.938099	0.15259	0	GO:0016021,integral component of membrane;GO:0005737,cytoplasm;GO:0098982,GABA-ergic synapse;GO:0098978,glutamatergic synapse;GO:0005887,integral component of plasma membrane;GO:0043231,intracellular membrane-bounded organelle;GO:0098839,postsynaptic density membrane;GO:0098793,presynapse	GO:0005524,ATP binding;GO:0005388,calcium transmembrane transporter activity, phosphorylative mechanism;GO:0046872,metal ion binding;GO:0019829,ATPase-coupled cation transmembrane transporter activity;GO:1905059,calcium-transporting ATPase activity involved in regulation of postsynaptic cytosolic calcium ion concentration;GO:1905056,calcium-transporting ATPase activity involved in regulation of p…	GO:0006874,cellular calcium ion homeostasis;GO:0030182,neuron differentiation;GO:0051480,regulation of cytosolic calcium ion concentration;GO:0007605,sensory perception of sound
A0A287APC7_PIG	A0A287APC7	ATP2B4	Calcium-transporting ATPase	2792	3050.9	2788.1	2859.4	2646.3	2850.5	2777.6	2849	2760.8	3035.1	2788.6	2757.9	2877	2785.4	2795.8	2860.53	2877	2785.4	2795.8	2860.53	1.03289	0.45704	0	1.02904	0.422956	0	1.00576	0.900389	0	0.99628	0.895954	0	0.973735	0.539022	0	0.97737	0.519627	0	GO:0016021,integral component of membrane;GO:0036126,sperm flagellum;GO:0030315,T-tubule;GO:0030018,Z disc	GO:0005524,ATP binding;GO:0005388,calcium transmembrane transporter activity, phosphorylative mechanism;GO:0046872,metal ion binding;GO:0048306,calcium-dependent protein binding;GO:0005516,calmodulin binding;GO:0050998,nitric-oxide synthase binding;GO:0036487,nitric-oxide synthase inhibitor activity;GO:0030346,protein phosphatase 2B binding	GO:1901660,calcium ion export;GO:0006874,cellular calcium ion homeostasis;GO:1905145,cellular response to acetylcholine;GO:0071872,cellular response to epinephrine stimulus;GO:0030317,flagellated sperm motility;GO:0140199,negative regulation of adenylate cyclase-activating adrenergic receptor signaling pathway involved in heart process;GO:0016525,negative regulation of angiogenesis;GO:1900082,neg…
A0A5G2QFD1_PIG	A0A5G2QFD1	ATP2C1	Calcium-transporting ATPase	698.7	748.4	781.3	761.9	810.8	736.1	773.3	770.4	769.4	792.7	746.8	798.4	742.8	769.6	771.033	779.3	742.8	769.6	771.033	779.3	0.965177	0.45592	0	0.963382	0.305313	0	0.953163	0.277147	0	0.998141	0.951038	0	0.987553	0.740517	0	0.989392	0.640217	0	GO:0016021,integral component of membrane;GO:0000139,Golgi membrane;GO:0005802,trans-Golgi network;GO:0005783,endoplasmic reticulum;GO:0005886,plasma membrane	GO:0005524,ATP binding;GO:0005388,calcium transmembrane transporter activity, phosphorylative mechanism;GO:0046872,metal ion binding;GO:0016887,ATPase activity;GO:0015410,manganese transmembrane transporter activity, phosphorylative mechanism;GO:0008553,proton-exporting ATPase activity, phosphorylative mechanism	GO:0031532,actin cytoskeleton reorganization;GO:0016339,calcium-dependent cell-cell adhesion via plasma membrane cell adhesion molecules;GO:0008544,epidermis development;GO:0032468,Golgi calcium ion homeostasis;GO:0032472,Golgi calcium ion transport;GO:0070588,calcium ion transmembrane transport;GO:0006874,cellular calcium ion homeostasis;GO:0006828,manganese ion transport
A0A287A874_PIG	A0A287A874	ATP5F1A	ATP synthase subunit alpha, mitochondrial	704	617.7	602.9	660.2	643.1	657.7	693.5	643.9	591.3	631.4	774.9	686.8	641.533	653.667	642.9	697.7	641.533	653.667	642.9	697.7	0.981438	0.723605	0	0.997874	0.976267	0	0.919497	0.343649	0	1.01675	0.737694	0	0.936888	0.354846	0	0.921456	0.344351	0	GO:0005743,mitochondrial inner membrane;GO:0005886,plasma membrane;GO:0045261,proton-transporting ATP synthase complex, catalytic core F(1);GO:0008180,COP9 signalosome;GO:0005753,mitochondrial proton-transporting ATP synthase complex;GO:0005884,actin filament;GO:0005737,cytoplasm;GO:0005856,cytoskeleton	GO:0043531,ADP binding;GO:0005524,ATP binding;GO:0046933,proton-transporting ATP synthase activity, rotational mechanism;GO:0043532,angiostatin binding;GO:0042288,MHC class I protein binding;GO:0051015,actin filament binding	GO:0015986,ATP synthesis coupled proton transport;GO:0006629,lipid metabolic process;GO:0042776,mitochondrial ATP synthesis coupled proton transport;GO:0001937,negative regulation of endothelial cell proliferation;GO:0043536,positive regulation of blood vessel endothelial cell migration;GO:0030041,actin filament polymerization	ssc:100157880,path:ssc00190,Oxidative phosphorylation;ssc:100157880,path:ssc04714,Thermogenesis;ssc:100157880,path:ssc05010,Alzheimer disease;ssc:100157880,path:ssc05012,Parkinson disease;ssc:100157880,path:ssc05016,Huntington disease
A0A287AGU2_PIG	A0A287AGU2	ATP5F1A	ATP synthase subunit alpha	45303.9	42248.4	43032.9	42218	43390.4	42600.6	44384.3	43403.8	43987.9	45271.4	43050.4	43511.1	43528.4	42736.3	43925.3	43944.3	43528.4	42736.3	43925.3	43944.3	1.01853	0.463879	0	0.990963	0.700297	0	0.990536	0.733496	0	0.972931	0.056563	0	0.972511	0.187025	0	0.999568	0.980628	0	GO:0005743,mitochondrial inner membrane;GO:0005886,plasma membrane;GO:0045261,proton-transporting ATP synthase complex, catalytic core F(1);GO:0008180,COP9 signalosome;GO:0005753,mitochondrial proton-transporting ATP synthase complex;GO:0005884,actin filament;GO:0005737,cytoplasm;GO:0005856,cytoskeleton	GO:0043531,ADP binding;GO:0005524,ATP binding;GO:0046933,proton-transporting ATP synthase activity, rotational mechanism;GO:0043532,angiostatin binding;GO:0042288,MHC class I protein binding;GO:0051015,actin filament binding	GO:0015986,ATP synthesis coupled proton transport;GO:0006629,lipid metabolic process;GO:0042776,mitochondrial ATP synthesis coupled proton transport;GO:0001937,negative regulation of endothelial cell proliferation;GO:0043536,positive regulation of blood vessel endothelial cell migration;GO:0030041,actin filament polymerization	ssc:100157880,path:ssc00190,Oxidative phosphorylation;ssc:100157880,path:ssc04714,Thermogenesis;ssc:100157880,path:ssc05010,Alzheimer disease;ssc:100157880,path:ssc05012,Parkinson disease;ssc:100157880,path:ssc05016,Huntington disease
K7GLT8_PIG	K7GLT8	ATP5F1B	ATP synthase subunit beta	24268.7	23595.8	25179.2	24043.7	25211.8	24752.5	25566.5	24957.6	25461.4	25002	24900.6	24924.4	24347.9	24669.3	25328.5	24942.3	24347.9	24669.3	25328.5	24942.3	0.98697	0.60348	0	0.961285	0.119095	0	0.976168	0.265714	0	0.973975	0.16479	0	0.989055	0.468384	0	1.01548	0.112435	0	GO:0045261,proton-transporting ATP synthase complex, catalytic core F(1);GO:0005753,mitochondrial proton-transporting ATP synthase complex	GO:0005524,ATP binding;GO:0046933,proton-transporting ATP synthase activity, rotational mechanism;GO:0046961,proton-transporting ATPase activity, rotational mechanism	GO:0042776,mitochondrial ATP synthesis coupled proton transport
A0A287A9I8_PIG	A0A287A9I8	ATP5F1C	ATP synthase subunit gamma	19394	17764.8	17709.4	18321.2	18485.3	17579.1	19063.6	18397	18699.2	19086.8	18445.9	18944.9	18289.4	18128.5	18719.9	18825.9	18289.4	18128.5	18719.9	18825.9	1.00887	0.807745	0	0.977001	0.502704	0	0.971504	0.411533	0	0.968408	0.15591	0	0.962959	0.109441	0	0.994373	0.71843	0	GO:0000275,mitochondrial proton-transporting ATP synthase complex, catalytic sector F(1);GO:0005753,mitochondrial proton-transporting ATP synthase complex;GO:0045261,proton-transporting ATP synthase complex, catalytic core F(1)	GO:0046933,proton-transporting ATP synthase activity, rotational mechanism	GO:0015986,ATP synthesis coupled proton transport;GO:0042776,mitochondrial ATP synthesis coupled proton transport
A0A286ZYL7_PIG	A0A286ZYL7	ATP5F1D	ATP synthase F1 subunit delta	973.6	1560.7	1380.1	1301.7	1325.2	1605.5	1521.2	1314.9	1338.2	1137.8	1154	1317.4	1304.8	1410.8	1391.43	1203.07	1304.8	1410.8	1391.43	1203.07	0.924865	0.622752	0	0.937738	0.664724	0	1.08456	0.607595	0	1.01392	0.876954	0	1.17267	0.140379	0	1.15657	0.095963	0	GO:0005753,mitochondrial proton-transporting ATP synthase complex;GO:0000275,mitochondrial proton-transporting ATP synthase complex, catalytic sector F(1);GO:0045261,proton-transporting ATP synthase complex, catalytic core F(1)	GO:0016787,hydrolase activity;GO:0046933,proton-transporting ATP synthase activity, rotational mechanism	GO:0009060,aerobic respiration;GO:0015986,ATP synthesis coupled proton transport;GO:0033615,mitochondrial proton-transporting ATP synthase complex assembly;GO:0042776,mitochondrial ATP synthesis coupled proton transport	ssc:100523423,path:ssc00190,Oxidative phosphorylation;ssc:100523423,path:ssc04714,Thermogenesis;ssc:100523423,path:ssc05010,Alzheimer disease;ssc:100523423,path:ssc05012,Parkinson disease;ssc:100523423,path:ssc05016,Huntington disease
K7GS22_PIG	K7GS22	ATP5F1E	Uncharacterized protein	4246.2	3870.1	4497.8	4181.9	4509.7	4180.3	4177.3	4182	4230.8	3809.5	3615.4	4648.8	4204.7	4290.63	4196.7	4024.57	4204.7	4290.63	4196.7	4024.57	0.979972	0.706936	0	1.00191	0.967259	0	1.04476	0.648229	0	1.02238	0.444547	0	1.06611	0.472126	0	1.04277	0.616576	0	GO:0000275,mitochondrial proton-transporting ATP synthase complex, catalytic sector F(1)	GO:0046933,proton-transporting ATP synthase activity, rotational mechanism
A0A5G2QD01_PIG	A0A5G2QD01	ATP5IF1	ATP synthase F1 subunit epsilon	973	1082.1	1294.3	1222.3	1149.8	1078.9	1015	1139.1	1097.8	888.9	877.2	1199.2	1116.47	1150.33	1083.97	988.433	1116.47	1150.33	1083.97	988.433	0.970559	0.758829	0	1.02998	0.764045	0	1.12953	0.416651	0	1.06123	0.295411	0	1.16379	0.226132	0	1.09665	0.440124	0	GO:0009986,cell surface;GO:0005739,mitochondrion;GO:0032991,protein-containing complex	GO:0043532,angiostatin binding;GO:0051117,ATPase binding;GO:0042030,ATPase inhibitor activity;GO:0005516,calmodulin binding;GO:0042802,identical protein binding;GO:0140260,mitochondrial proton-transporting ATP synthase complex binding	GO:0030218,erythrocyte differentiation;GO:0006783,heme biosynthetic process;GO:0051882,mitochondrial depolarization;GO:0032780,negative regulation of ATPase activity;GO:0001937,negative regulation of endothelial cell proliferation;GO:0051346,negative regulation of hydrolase activity;GO:1904925,positive regulation of autophagy of mitochondrion in response to mitochondrial depolarization;GO:1901030…
A0A286ZIA7_PIG	A0A286ZIA7	ATP5MC3	ATP synthase lipid-binding protein	2407.1	1800.9	1915.8	1631.6	1964.8	1760.9	2230.9	1948.6	1758.2	2119.8	2152.3	1900.7	2041.27	1785.77	1979.23	2057.6	2041.27	1785.77	1979.23	2057.6	1.14308	0.289973	0	1.03134	0.801658	0	0.992062	0.939437	0	0.902252	0.31392	0	0.867888	0.095488	0	0.961914	0.64677	0	GO:0016021,integral component of membrane;GO:0045263,proton-transporting ATP synthase complex, coupling factor F(o);GO:0000276,mitochondrial proton-transporting ATP synthase complex, coupling factor F(o)	GO:0008289,lipid binding;GO:0015078,proton transmembrane transporter activity;GO:0046933,proton-transporting ATP synthase activity, rotational mechanism	GO:0015986,ATP synthesis coupled proton transport	ssc:100513629,path:ssc00190,Oxidative phosphorylation;ssc:100513629,path:ssc04714,Thermogenesis;ssc:100513629,path:ssc05010,Alzheimer disease;ssc:100513629,path:ssc05012,Parkinson disease;ssc:100513629,path:ssc05016,Huntington disease
A0A5S6GNK8_PIG	A0A5S6GNK8	ATP5ME	ATP synthase membrane subunit e	1842.5	1489.5	1673.9	1607.2	1736.5	1564	1742.7	1578.1	1671	1511.9	1465	1680.1	1668.63	1635.9	1663.93	1552.33	1668.63	1635.9	1663.93	1552.33	1.02001	0.788902	0	1.00283	0.968684	0	1.07492	0.391113	0	0.983152	0.710813	0	1.05383	0.372872	0	1.07189	0.239544	0	GO:0005753,mitochondrial proton-transporting ATP synthase complex;GO:0000276,mitochondrial proton-transporting ATP synthase complex, coupling factor F(o)	GO:0015078,proton transmembrane transporter activity	GO:0015986,ATP synthesis coupled proton transport	ssc:396950,path:ssc00190,Oxidative phosphorylation;ssc:396950,path:ssc04714,Thermogenesis
F1SAK7_PIG	F1SAK7	ATP5MG	ATP synthase subunit	1647	1230.7	1589.2	1437.5	1554.3	1406.3	1684.4	1591.6	1582.7	1609.6	1460.2	1451	1488.97	1466.03	1619.57	1506.93	1488.97	1466.03	1619.57	1506.93	1.01564	0.875877	0	0.919361	0.385592	0	0.988077	0.904069	0	0.905201	0.05066	0	0.972859	0.581788	0	1.07474	0.137705	0	GO:0000276,mitochondrial proton-transporting ATP synthase complex, coupling factor F(o);GO:0005737,cytoplasm;GO:0005634,nucleus	GO:0015078,proton transmembrane transporter activity;GO:0034450,ubiquitin-ubiquitin ligase activity	GO:0015986,ATP synthesis coupled proton transport;GO:0000209,protein polyubiquitination;GO:0030433,ubiquitin-dependent ERAD pathway
A0A287A725_PIG	A0A287A725	ATP5MG	ATP synthase subunit	4558.9	3505.5	4282.3	3875.4	4336.7	3885.2	4684.9	4234.4	4252.6	4379.4	4027.9	4144	4115.57	4032.43	4390.63	4183.77	4115.57	4032.43	4390.63	4183.77	1.02062	0.823972	0	0.937351	0.473492	0	0.983699	0.847197	0	0.918417	0.165942	0	0.963828	0.45694	0	1.04944	0.31428	0	GO:0000276,mitochondrial proton-transporting ATP synthase complex, coupling factor F(o);GO:0005737,cytoplasm;GO:0005634,nucleus	GO:0015078,proton transmembrane transporter activity;GO:0034450,ubiquitin-ubiquitin ligase activity	GO:0015986,ATP synthesis coupled proton transport;GO:0000209,protein polyubiquitination;GO:0030433,ubiquitin-dependent ERAD pathway
F1RFD4_PIG	F1RFD4	ATP5MK	ATP synthase membrane subunit DAPIT	1120.1	1346.3	1082.7	1159.8	1141.3	1287	1179.4	1230.1	1127.1	1402.5	1173.6	1303.4	1183.03	1196.03	1178.87	1293.17	1183.03	1196.03	1178.87	1293.17	0.989131	0.89693	0	1.00353	0.964322	0	0.914834	0.356279	0	1.01456	0.768937	0	0.924887	0.29436	0	0.911612	0.190712	0	GO:0005753,mitochondrial proton-transporting ATP synthase complex
A0A5G2RAC9_PIG	A0A5G2RAC9	ATP5PB	ATP synthase F(0) complex subunit B1, mitochondrial	13725.7	12732.5	13007.1	12351.1	13043.1	12442.1	14055.2	13605.4	12524.5	14020.5	12410.8	13294.2	13155.1	12612.1	13395	13241.8	13155.1	12612.1	13395	13241.8	1.04305	0.213252	0	0.982088	0.680998	0	0.99345	0.88268	0	0.94155	0.194879	0	0.952444	0.287368	0	1.01157	0.825334	0	GO:0016021,integral component of membrane;GO:0000276,mitochondrial proton-transporting ATP synthase complex, coupling factor F(o);GO:0005654,nucleoplasm	GO:0015078,proton transmembrane transporter activity;GO:0046933,proton-transporting ATP synthase activity, rotational mechanism	GO:0015986,ATP synthesis coupled proton transport;GO:0042776,mitochondrial ATP synthesis coupled proton transport	ssc:100154817,path:ssc00190,Oxidative phosphorylation;ssc:100154817,path:ssc04714,Thermogenesis;ssc:100154817,path:ssc05010,Alzheimer disease;ssc:100154817,path:ssc05012,Parkinson disease;ssc:100154817,path:ssc05016,Huntington disease
A0A5G2QY12_PIG	A0A5G2QY12	ATP5PD	ATP synthase subunit d, mitochondrial	14122.2	11453	14739.1	12026.8	14438.4	13163.5	15238.2	14943.9	13060.8	15365.1	12898.8	14500.1	13438.1	13209.6	14414.3	14254.7	13438.1	13209.6	14414.3	14254.7	1.0173	0.861152	0	0.932276	0.467561	0	0.942716	0.546329	0	0.916421	0.284155	0	0.926684	0.356495	0	1.0112	0.880142	0	GO:0000276,mitochondrial proton-transporting ATP synthase complex, coupling factor F(o);GO:0000274,mitochondrial proton-transporting ATP synthase, stator stalk	GO:0015078,proton transmembrane transporter activity	GO:0015986,ATP synthesis coupled proton transport	ssc:100512624,path:ssc00190,Oxidative phosphorylation;ssc:100512624,path:ssc04714,Thermogenesis;ssc:100512624,path:ssc05010,Alzheimer disease;ssc:100512624,path:ssc05012,Parkinson disease;ssc:100512624,path:ssc05016,Huntington disease
A0A287B441_PIG	A0A287B441	ATP5PF	ATP synthase-coupling factor 6, mitochondrial	324.3	429.2	474.8	355.7	411.3	416.4	403.8	406.7	417.1	358.8	358.6	400.3	409.433	394.467	409.2	372.567	409.433	394.467	409.2	372.567	1.03794	0.773537	0	1.00057	0.996088	0	1.09895	0.473697	0	0.963995	0.499248	0	1.05878	0.410957	0	1.09833	0.064222	0	GO:0005753,mitochondrial proton-transporting ATP synthase complex;GO:0000276,mitochondrial proton-transporting ATP synthase complex, coupling factor F(o)	GO:0015078,proton transmembrane transporter activity	GO:0015986,ATP synthesis coupled proton transport
A0A2C9F3A3_PIG	A0A2C9F3A3	ATP5PO	ATP synthase peripheral stalk subunit OSCP	7745.6	7091.8	7437.1	7514.3	7873.1	7506.7	8554.8	7900.2	7789.6	8093.7	7482.5	7657	7424.83	7631.37	8081.53	7744.4	7424.83	7631.37	8081.53	7744.4	0.972936	0.409106	0	0.918741	0.097194	0	0.958736	0.289735	0	0.944297	0.167857	0	0.985405	0.631921	0	1.04353	0.324117	0	GO:0005753,mitochondrial proton-transporting ATP synthase complex;GO:0000274,mitochondrial proton-transporting ATP synthase, stator stalk;GO:0045261,proton-transporting ATP synthase complex, catalytic core F(1);GO:0005743,mitochondrial inner membrane	GO:0046933,proton-transporting ATP synthase activity, rotational mechanism	GO:0015986,ATP synthesis coupled proton transport;GO:0042776,mitochondrial ATP synthesis coupled proton transport	ssc:733678,path:ssc00190,Oxidative phosphorylation;ssc:733678,path:ssc04714,Thermogenesis;ssc:733678,path:ssc05010,Alzheimer disease;ssc:733678,path:ssc05012,Parkinson disease;ssc:733678,path:ssc05016,Huntington disease
A0A5G2RD35_PIG	A0A5G2RD35	ATP6AP1	ATPase H+ transporting accessory protein 1	441.8	548.4	439.9	458.5	478.9	503.5	474.5	494.5	453.6	524.4	441.9	510.5	476.7	480.3	474.2	492.267	476.7	480.3	474.2	492.267	0.992505	0.929342	0	1.00527	0.950374	0	0.968378	0.741347	0	1.01286	0.745935	0	0.975691	0.697404	0	0.963299	0.555291	0	GO:0016021,integral component of membrane;GO:0033181,plasma membrane proton-transporting V-type ATPase complex;GO:0033180,proton-transporting V-type ATPase, V1 domain	GO:0031267,small GTPase binding	GO:0006879,cellular iron ion homeostasis;GO:0036295,cellular response to increased oxygen levels;GO:0051656,establishment of organelle localization;GO:0045851,pH reduction;GO:0045780,positive regulation of bone resorption;GO:0070374,positive regulation of ERK1 and ERK2 cascade;GO:0045921,positive regulation of exocytosis;GO:0045669,positive regulation of osteoblast differentiation;GO:2001206,posi…
A0A287AJK1_PIG	A0A287AJK1	ATP6AP2	ATPase H(+)-transporting lysosomal accessory protein 2	215.9	266	238.3	255.3	262.6	250.7	233.6	248.9	241.2	268.6	242.5	238	240.067	256.2	241.233	249.7	240.067	256.2	241.233	249.7	0.937028	0.339761	0	0.995164	0.942307	0	0.96142	0.608271	0	1.06204	0.056027	0	1.02603	0.556707	0	0.966093	0.465716	0	GO:0000421,autophagosome membrane;GO:0030424,axon;GO:0032591,dendritic spine membrane;GO:0005789,endoplasmic reticulum membrane;GO:0016021,integral component of membrane;GO:0009897,external side of plasma membrane;GO:0010008,endosome membrane;GO:0005765,lysosomal membrane;GO:0016471,vacuolar proton-transporting V-type ATPase complex	GO:0038023,signaling receptor activity;GO:0003824,catalytic activity	GO:0030177,positive regulation of Wnt signaling pathway;GO:0002003,angiotensin maturation;GO:0021626,central nervous system maturation;GO:0048069,eye pigmentation;GO:0060323,head morphogenesis;GO:0007042,lysosomal lumen acidification;GO:0090263,positive regulation of canonical Wnt signaling pathway;GO:0032914,positive regulation of transforming growth factor beta1 production;GO:0043408,regulation…	ssc:100514935,path:ssc04614,Renin-angiotensin system
A0A287BC33_PIG	A0A287BC33	ATP6V0A1	V-type proton ATPase subunit a	1354.6	1387.1	1317	1296.4	1409.2	1391.6	1393.6	1425	1271.9	1421.5	1250.5	1253.8	1352.9	1365.73	1363.5	1308.6	1352.9	1365.73	1363.5	1308.6	0.990603	0.767023	0	0.992226	0.845184	0	1.03385	0.50116	0	1.00164	0.971314	0	1.04366	0.438357	0	1.04195	0.495302	0	GO:0016021,integral component of membrane;GO:0000220,vacuolar proton-transporting V-type ATPase, V0 domain;GO:0005829,cytosol;GO:0005794,Golgi apparatus;GO:0016607,nuclear speck;GO:0048471,perinuclear region of cytoplasm;GO:0005886,plasma membrane;GO:0016471,vacuolar proton-transporting V-type ATPase complex	GO:0015078,proton transmembrane transporter activity;GO:0051117,ATPase binding;GO:0046961,proton-transporting ATPase activity, rotational mechanism	GO:0016241,regulation of macroautophagy;GO:1901998,toxin transport;GO:0007035,vacuolar acidification	ssc:100523018,path:ssc00190,Oxidative phosphorylation;ssc:100523018,path:ssc04145,Phagosome;ssc:100523018,path:ssc04142,Lysosome;ssc:100523018,path:ssc04966,Collecting duct acid secretion;ssc:100523018,path:ssc04721,Synaptic vesicle cycle;ssc:100523018,path:ssc05323,Rheumatoid arthritis;ssc:100523018,path:ssc05152,Tuberculosis;ssc:100523018,path:ssc05165,Human papillomavirus infection
F1RFL9_PIG	F1RFL9	ATP6V0A2	V-type proton ATPase subunit a	619.1	667.7	620.4	628	623.4	658	676.3	648.5	625.3	727.2	693.3	692.1	635.733	636.467	650.033	704.2	635.733	636.467	650.033	704.2	0.998848	0.971542	0	0.978001	0.54674	0	0.902774	0.025445	0	0.979129	0.499726	0	0.903815	0.012813	0	0.923081	0.044271	0	GO:0001669,acrosomal vesicle;GO:0016021,integral component of membrane;GO:0048471,perinuclear region of cytoplasm;GO:0005886,plasma membrane;GO:0016471,vacuolar proton-transporting V-type ATPase complex;GO:0000220,vacuolar proton-transporting V-type ATPase, V0 domain	GO:0051117,ATPase binding;GO:0046961,proton-transporting ATPase activity, rotational mechanism	GO:0006879,cellular iron ion homeostasis;GO:0036295,cellular response to increased oxygen levels;GO:0007035,vacuolar acidification
F1SNJ8_PIG	F1SNJ8	ATP6V0A4	V-type proton ATPase subunit a	1290.1	1310.8	1117.6	1351.4	1271.5	1266.2	1300.3	1243	1187.9	1349.5	1203.3	1190.4	1239.5	1296.37	1243.73	1247.73	1239.5	1296.37	1243.73	1247.73	0.956134	0.444813	0	0.996596	0.954225	0	0.993401	0.922703	0	1.04232	0.283977	0	1.03898	0.448837	0	0.996794	0.950429	0	GO:0016324,apical plasma membrane;GO:0031526,brush border membrane;GO:0005768,endosome;GO:0016021,integral component of membrane;GO:0005886,plasma membrane;GO:0016471,vacuolar proton-transporting V-type ATPase complex;GO:0000220,vacuolar proton-transporting V-type ATPase, V0 domain;GO:0033179,proton-transporting V-type ATPase, V0 domain	GO:0051117,ATPase binding;GO:0046961,proton-transporting ATPase activity, rotational mechanism;GO:0015078,proton transmembrane transporter activity	GO:0007588,excretion;GO:0001503,ossification;GO:0007605,sensory perception of sound;GO:0007035,vacuolar acidification
A0A5G2QWF0_PIG	A0A5G2QWF0	ATP6V0C	V-type proton ATPase proteolipid subunit	111.8	97.5	105.4	102.3	106.4	107.1	118.2	112.5	94.2	116.8	107.3	110.1	104.9	105.267	108.3	111.4	104.9	105.267	108.3	111.4	0.996517	0.937565	0	0.968606	0.704305	0	0.941652	0.263828	0	0.971991	0.702599	0	0.944943	0.126995	0	0.972172	0.710254	0	GO:0016021,integral component of membrane;GO:0033179,proton-transporting V-type ATPase, V0 domain;GO:0005774,vacuolar membrane	GO:0046961,proton-transporting ATPase activity, rotational mechanism;GO:0015078,proton transmembrane transporter activity		ssc:100518959,path:ssc00190,Oxidative phosphorylation;ssc:100518959,path:ssc04145,Phagosome;ssc:100518959,path:ssc04142,Lysosome;ssc:100518959,path:ssc04966,Collecting duct acid secretion;ssc:100518959,path:ssc04721,Synaptic vesicle cycle;ssc:100518959,path:ssc05323,Rheumatoid arthritis;ssc:100518959,path:ssc05152,Tuberculosis;ssc:100518959,path:ssc05165,Human papillomavirus infection
A0A5G2QDQ1_PIG	A0A5G2QDQ1	ATP6V0D1	V-type proton ATPase subunit	4223.6	4206.2	4069.6	4187.7	4422.4	4305.1	4504.3	4303.3	4088.7	4645.8	4313.2	4419.9	4166.47	4305.07	4298.77	4459.63	4166.47	4305.07	4298.77	4459.63	0.967805	0.172014	0	0.969224	0.364712	0	0.934262	0.055344	0	1.00147	0.965726	0	0.965341	0.264407	0	0.963928	0.357841	0	GO:0005769,early endosome;GO:0005765,lysosomal membrane;GO:0033181,plasma membrane proton-transporting V-type ATPase complex;GO:0033179,proton-transporting V-type ATPase, V0 domain;GO:0016471,vacuolar proton-transporting V-type ATPase complex	GO:0046961,proton-transporting ATPase activity, rotational mechanism	GO:0007035,vacuolar acidification;GO:0007034,vacuolar transport
F1RXD2_PIG	F1RXD2	ATP6V0D2	V-type proton ATPase subunit	52.9	50.5	39.3	43.9	40.2	46.4	39.2	44.3	40.9	43.7	46.1	44.2	47.5667	43.5	41.4667	44.6667	47.5667	43.5	41.4667	44.6667	1.09349	0.423038	0	1.14711	0.242422	0	1.06492	0.532874	0	1.04903	0.434506	0	0.973881	0.580693	0	0.928358	0.127497	0	GO:0016324,apical plasma membrane;GO:0005769,early endosome;GO:0005765,lysosomal membrane;GO:0033181,plasma membrane proton-transporting V-type ATPase complex;GO:0033179,proton-transporting V-type ATPase, V0 domain;GO:0016471,vacuolar proton-transporting V-type ATPase complex	GO:0046961,proton-transporting ATPase activity, rotational mechanism	GO:0007035,vacuolar acidification;GO:0007034,vacuolar transport	ssc:100521494,path:ssc00190,Oxidative phosphorylation;ssc:100521494,path:ssc04145,Phagosome;ssc:100521494,path:ssc04142,Lysosome;ssc:100521494,path:ssc04966,Collecting duct acid secretion;ssc:100521494,path:ssc04721,Synaptic vesicle cycle;ssc:100521494,path:ssc05203,Viral carcinogenesis;ssc:100521494,path:ssc05323,Rheumatoid arthritis;ssc:100521494,path:ssc05152,Tuberculosis;ssc:100521494,path:ss…
A0A287B673_PIG	A0A287B673	ATP6V1A	H(+)-transporting two-sector ATPase	20632.7	19002.2	19097.3	19734.5	22258.4	20697.8	21089.5	20201.1	18265.8	21672.7	20107	19873.2	19577.4	20896.9	19852.1	20551	19577.4	20896.9	19852.1	20551	0.936857	0.218788	0	0.986161	0.794527	0	0.952627	0.276606	0	1.05263	0.400492	0	1.01683	0.728034	0	0.965995	0.525885	0	GO:0005829,cytosol;GO:0005886,plasma membrane;GO:0033180,proton-transporting V-type ATPase, V1 domain;GO:0005774,vacuolar membrane;GO:0016324,apical plasma membrane;GO:0005902,microvillus;GO:0005654,nucleoplasm	GO:0005524,ATP binding;GO:0046933,proton-transporting ATP synthase activity, rotational mechanism;GO:0046961,proton-transporting ATPase activity, rotational mechanism	GO:0006879,cellular iron ion homeostasis;GO:0036295,cellular response to increased oxygen levels	ssc:445531,path:ssc00190,Oxidative phosphorylation;ssc:445531,path:ssc04150,mTOR signaling pathway;ssc:445531,path:ssc04145,Phagosome;ssc:445531,path:ssc04966,Collecting duct acid secretion;ssc:445531,path:ssc04721,Synaptic vesicle cycle;ssc:445531,path:ssc05323,Rheumatoid arthritis;ssc:445531,path:ssc05165,Human papillomavirus infection
F1SLE5_PIG	F1SLE5	ATP6V1B1	Vacuolar proton pump subunit B	320.2	332.8	260.7	332.7	331.6	359	330.4	367.9	412.6	393.2	386.8	301.8	304.567	341.1	370.3	360.6	304.567	341.1	370.3	360.6	0.892896	0.202138	0	0.822486	0.113483	0	0.844611	0.203561	0	0.921145	0.31422	0	0.945923	0.560916	0	1.0269	0.810357	0	GO:0016324,apical plasma membrane;GO:0016323,basolateral plasma membrane;GO:0005829,cytosol;GO:0016328,lateral plasma membrane;GO:0005902,microvillus;GO:0033180,proton-transporting V-type ATPase, V1 domain;GO:0016471,vacuolar proton-transporting V-type ATPase complex	GO:0005524,ATP binding;GO:0015078,proton transmembrane transporter activity	GO:0030534,adult behavior;GO:0046034,ATP metabolic process;GO:0055074,calcium ion homeostasis;GO:0055064,chloride ion homeostasis;GO:0042472,inner ear morphogenesis;GO:0042048,olfactory behavior;GO:0001503,ossification;GO:0045851,pH reduction;GO:0055075,potassium ion homeostasis;GO:0006693,prostaglandin metabolic process;GO:0010468,regulation of gene expression;GO:0035812,renal sodium excretion;G…
F1RMZ8_PIG	F1RMZ8	ATP6V1B2	Vacuolar proton pump subunit B	9874	10273.2	9786.1	10008.1	10665.1	10609.1	10283.4	10024.3	9528.8	10518.1	9976.8	10404.7	9977.77	10427.4	9945.5	10299.9	9977.77	10427.4	9945.5	10299.9	0.956877	0.156599	0	1.00324	0.909751	0	0.968728	0.221747	0	1.04846	0.189613	0	1.01239	0.657958	0	0.965595	0.26847	0	GO:0016324,apical plasma membrane;GO:0005829,cytosol;GO:0043231,intracellular membrane-bounded organelle;GO:0005902,microvillus;GO:0033180,proton-transporting V-type ATPase, V1 domain;GO:0001726,ruffle	GO:0005524,ATP binding	GO:0046034,ATP metabolic process;GO:1902600,proton transmembrane transport
F1S0R4_PIG	F1S0R4	ATP6V1C1	V-type proton ATPase subunit C	9290.4	8966.5	8590.2	9259.5	10152.9	9328.1	9872	9071.8	8215.6	9712.2	9272.7	9022.6	8949.03	9580.17	9053.13	9335.83	8949.03	9580.17	9053.13	9335.83	0.934121	0.146724	0	0.988501	0.850895	0	0.958568	0.247059	0	1.05822	0.398227	0	1.02617	0.524408	0	0.969719	0.614898	0	GO:0005886,plasma membrane;GO:0000221,vacuolar proton-transporting V-type ATPase, V1 domain;GO:0033180,proton-transporting V-type ATPase, V1 domain	GO:0046961,proton-transporting ATPase activity, rotational mechanism;GO:0015078,proton transmembrane transporter activity
A0A286ZJL5_PIG	A0A286ZJL5	ATP6V1D	V-type proton ATPase subunit D	3252.3	3101.6	3076.6	3036.5	3438.3	3265.1	3759.4	3382.6	3167.1	4312.1	3791	3449.6	3143.5	3246.63	3436.37	3850.9	3143.5	3246.63	3436.37	3850.9	0.968234	0.467663	0	0.914774	0.182055	0	0.816303	0.051078	0	0.944787	0.41442	0	0.843084	0.094137	0	0.892354	0.24531	0	GO:0005813,centrosome;GO:0005929,cilium;GO:0033176,proton-transporting V-type ATPase complex	GO:0042626,ATPase-coupled transmembrane transporter activity;GO:0046961,proton-transporting ATPase activity, rotational mechanism	GO:0030030,cell projection organization;GO:0006811,ion transport;GO:0060271,cilium assembly;GO:0061512,protein localization to cilium	ssc:100156681,path:ssc00190,Oxidative phosphorylation;ssc:100156681,path:ssc04150,mTOR signaling pathway;ssc:100156681,path:ssc04145,Phagosome;ssc:100156681,path:ssc04966,Collecting duct acid secretion;ssc:100156681,path:ssc04721,Synaptic vesicle cycle;ssc:100156681,path:ssc05323,Rheumatoid arthritis;ssc:100156681,path:ssc05165,Human papillomavirus infection
A0A287AIQ8_PIG	A0A287AIQ8	ATP6V1E1	Uncharacterized protein	9917.7	10466.7	9691.9	10491.9	11626.4	11167	10910.2	10690.3	9408.3	10773	9864.3	10577.7	10025.4	11095.1	10336.3	10405	10025.4	11095.1	10336.3	10405	0.903591	0.056279	0	0.969928	0.583424	0	0.963521	0.350526	0	1.07342	0.255713	0	1.06632	0.183711	0	0.993394	0.905496	0	GO:0016324,apical plasma membrane;GO:0005829,cytosol;GO:0005768,endosome;GO:0005902,microvillus;GO:0033178,proton-transporting two-sector ATPase complex, catalytic domain	GO:0051117,ATPase binding;GO:0008553,proton-exporting ATPase activity, phosphorylative mechanism;GO:0046961,proton-transporting ATPase activity, rotational mechanism
F1SMN6_PIG	F1SMN6	ATP6V1F	V-type proton ATPase subunit F	367.5	330	308.9	313.8	299.5	309.8	305.4	280	275.7	299.1	317.8	284.9	335.467	307.7	287.033	300.6	335.467	307.7	287.033	300.6	1.09024	0.19093	0	1.16874	0.067761	0	1.11599	0.14997	0	1.072	0.112679	0	1.02362	0.533625	0	0.954868	0.365073	0	GO:0016020,membrane;GO:0033180,proton-transporting V-type ATPase, V1 domain;GO:0016471,vacuolar proton-transporting V-type ATPase complex	GO:0042625,ATPase-coupled ion transmembrane transporter activity;GO:0046961,proton-transporting ATPase activity, rotational mechanism		ssc:100518811,path:ssc00190,Oxidative phosphorylation;ssc:100518811,path:ssc04150,mTOR signaling pathway;ssc:100518811,path:ssc04145,Phagosome;ssc:100518811,path:ssc04966,Collecting duct acid secretion;ssc:100518811,path:ssc04721,Synaptic vesicle cycle;ssc:100518811,path:ssc05323,Rheumatoid arthritis;ssc:100518811,path:ssc05165,Human papillomavirus infection
A0A287BRQ6_PIG	A0A287BRQ6	ATP6V1G3	V-type proton ATPase subunit G	3884	3948.3	3601.5	3994.7	4707.4	4426.8	4154.9	4062.5	3495.6	4167.2	3770.9	3938.8	3811.27	4376.3	3904.33	3958.97	3811.27	4376.3	3904.33	3958.97	0.870888	0.072407	0	0.976163	0.708812	0	0.962692	0.399095	0	1.12088	0.181692	0	1.10542	0.153018	0	0.9862	0.828244	0	GO:0005829,cytosol;GO:0005886,plasma membrane;GO:0016471,vacuolar proton-transporting V-type ATPase complex	GO:0051117,ATPase binding;GO:0046961,proton-transporting ATPase activity, rotational mechanism		ssc:100522819,path:ssc00190,Oxidative phosphorylation;ssc:100522819,path:ssc04150,mTOR signaling pathway;ssc:100522819,path:ssc04145,Phagosome;ssc:100522819,path:ssc04966,Collecting duct acid secretion;ssc:100522819,path:ssc04721,Synaptic vesicle cycle;ssc:100522819,path:ssc05323,Rheumatoid arthritis;ssc:100522819,path:ssc05165,Human papillomavirus infection
F1RSG6_PIG	F1RSG6	ATP6V1H	V-type proton ATPase subunit H	5844.9	5053.3	5052.4	5665.5	5933.2	5344.8	5910	5248.3	5133.8	5777.3	5581.9	5137.2	5316.87	5647.83	5430.7	5498.8	5316.87	5647.83	5430.7	5498.8	0.941399	0.351408	0	0.979039	0.766473	0	0.966914	0.605402	0	1.03998	0.503522	0	1.0271	0.589677	0	0.987615	0.835441	0	GO:0000221,vacuolar proton-transporting V-type ATPase, V1 domain	GO:0046961,proton-transporting ATPase activity, rotational mechanism	GO:0006897,endocytosis	ssc:397472,path:ssc00190,Oxidative phosphorylation;ssc:397472,path:ssc04150,mTOR signaling pathway;ssc:397472,path:ssc04145,Phagosome;ssc:397472,path:ssc04142,Lysosome;ssc:397472,path:ssc04721,Synaptic vesicle cycle;ssc:397472,path:ssc05323,Rheumatoid arthritis;ssc:397472,path:ssc05152,Tuberculosis;ssc:397472,path:ssc05165,Human papillomavirus infection
F1RPH3_PIG	F1RPH3	ATP7A	P-type Cu(+) transporter	1570.8	1644	1578.6	1667.5	1638.3	1523.7	1794.7	1746	1526.7	1770	1683.9	1654.5	1597.8	1609.83	1689.13	1702.8	1597.8	1609.83	1689.13	1702.8	0.992525	0.820395	0	0.945929	0.346248	0	0.938337	0.065537	0	0.953053	0.443591	0	0.945404	0.171734	0	0.991974	0.885919	0	GO:0005794,Golgi apparatus;GO:0016021,integral component of membrane;GO:0016323,basolateral plasma membrane;GO:0005770,late endosome;GO:0048471,perinuclear region of cytoplasm;GO:0005802,trans-Golgi network;GO:0030140,trans-Golgi network transport vesicle	GO:0005524,ATP binding;GO:0019829,ATPase-coupled cation transmembrane transporter activity;GO:0005507,copper ion binding;GO:0032767,copper-dependent protein binding;GO:1903136,cuprous ion binding;GO:0043682,P-type divalent copper transporter activity	GO:0006825,copper ion transport;GO:0006878,cellular copper ion homeostasis;GO:0060003,copper ion export;GO:0048023,positive regulation of melanin biosynthetic process;GO:0051353,positive regulation of oxidoreductase activity
A0A5G2QJI1_PIG	A0A5G2QJI1	ATP8A1	Phospholipid-transporting ATPase	4311.8	4448.9	4278	4429.9	4845.6	4206.2	4586.8	4576.9	4175.7	4757.6	4803.1	4449.6	4346.23	4493.9	4446.47	4670.1	4346.23	4493.9	4446.47	4670.1	0.967141	0.489971	0	0.977458	0.527816	0	0.930651	0.057624	0	1.01067	0.847431	0	0.962271	0.463819	0	0.952114	0.270667	0	GO:0016021,integral component of membrane;GO:0005886,plasma membrane;GO:0005802,trans-Golgi network;GO:0031410,cytoplasmic vesicle;GO:0005783,endoplasmic reticulum;GO:0005794,Golgi apparatus;GO:0031090,organelle membrane;GO:1990531,phospholipid-translocating ATPase complex	GO:0005524,ATP binding;GO:0140326,ATPase-coupled intramembrane lipid transporter activity;GO:0000287,magnesium ion binding;GO:0016887,ATPase activity;GO:0140346,phosphatidylserine flippase activity;GO:0022857,transmembrane transporter activity	GO:0015914,phospholipid transport;GO:0045332,phospholipid translocation;GO:0007612,learning;GO:0030335,positive regulation of cell migration;GO:0061092,positive regulation of phospholipid translocation
A0A5G2RHE8_PIG	A0A5G2RHE8	ATP8B1	Phospholipid-transporting ATPase	228.6	230.4	170	211.6	180.3	211.4	199.9	204.5	204.8	222	196.6	196.3	209.667	201.1	203.067	204.967	209.667	201.1	203.067	204.967	1.0426	0.721596	0	1.0325	0.756836	0	1.02293	0.83833	0	0.990315	0.860807	0	0.981135	0.787908	0	0.99073	0.837144	0	GO:0016021,integral component of membrane;GO:0016324,apical plasma membrane;GO:0005829,cytosol;GO:0005783,endoplasmic reticulum;GO:0005887,integral component of plasma membrane;GO:0016604,nuclear body;GO:1990531,phospholipid-translocating ATPase complex;GO:0005886,plasma membrane;GO:0005802,trans-Golgi network	GO:0005524,ATP binding;GO:0140326,ATPase-coupled intramembrane lipid transporter activity;GO:0000287,magnesium ion binding;GO:0140345,phosphatidylcholine flippase activity	GO:0015914,phospholipid transport;GO:0045176,apical protein localization;GO:0006855,drug transmembrane transport;GO:0007030,Golgi organization;GO:0045892,negative regulation of transcription, DNA-templated;GO:0045332,phospholipid translocation;GO:2001225,regulation of chloride transport;GO:0032534,regulation of microvillus assembly
A0A5G2QWP6_PIG	A0A5G2QWP6	ATP9A	Phospholipid-transporting ATPase	218.7	217.8	225.5	231	222.1	206	228	212.2	211.5	224.5	228.2	212.8	220.667	219.7	217.233	221.833	220.667	219.7	217.233	221.833	1.0044	0.906263	0	1.01581	0.592447	0	0.994741	0.834692	0	1.01136	0.799444	0	0.990383	0.817623	0	0.979264	0.552939	0	GO:0005768,endosome;GO:0016021,integral component of membrane;GO:0005802,trans-Golgi network;GO:0005634,nucleus	GO:0005524,ATP binding;GO:0140326,ATPase-coupled intramembrane lipid transporter activity;GO:0000287,magnesium ion binding;GO:0000981,DNA-binding transcription factor activity, RNA polymerase II-specific;GO:0000978,RNA polymerase II cis-regulatory region sequence-specific DNA binding	GO:0015914,phospholipid transport;GO:0006357,regulation of transcription by RNA polymerase II
A0A287ANF8_PIG	A0A287ANF8	ATPAF1	ATP synthase mitochondrial F1 complex assembly factor 1	34.3	46.1	78.2	39.5	51.3	51.6	39.5	41.6	41.5	43.9	38.5	43.4	52.8667	47.4667	40.8667	41.9333	52.8667	47.4667	40.8667	41.9333	1.11376	0.713739	0	1.29364	0.412603	0	1.26073	0.454997	0	1.1615	0.177883	0	1.13196	0.271416	0	0.974563	0.595791	0	GO:0005739,mitochondrion		GO:0065003,protein-containing complex assembly;GO:0033615,mitochondrial proton-transporting ATP synthase complex assembly
I3LME9_PIG	I3LME9	ATRX	ATP-dependent helicase ATRX	117.6	97.9	103.7	111.6	98.2	89.7	108.2	91.9	102.8	82.5	119.2	107.4	106.4	99.8333	100.967	103.033	106.4	99.8333	100.967	103.033	1.06578	0.489971	0	1.05381	0.512042	0	1.03268	0.797781	0	0.988775	0.893875	0	0.968942	0.811393	0	0.979942	0.869822	0	GO:0005634,nucleus;GO:0000781,chromosome, telomeric region;GO:0099115,chromosome, subtelomeric region;GO:0016604,nuclear body	GO:0005524,ATP binding;GO:0003678,DNA helicase activity;GO:0046872,metal ion binding;GO:0070615,nucleosome-dependent ATPase activity;GO:0003682,chromatin binding;GO:0070087,chromo shadow domain binding;GO:0015616,DNA translocase activity;GO:0035064,methylated histone binding	GO:0006281,DNA repair;GO:0006338,chromatin remodeling;GO:0006336,DNA replication-independent nucleosome assembly;GO:1904908,negative regulation of maintenance of mitotic sister chromatid cohesion, telomeric;GO:1901582,positive regulation of telomeric RNA transcription from RNA pol II promoter;GO:1900112,regulation of histone H3-K9 trimethylation
A0A5G2R1F6_PIG	A0A5G2R1F6	ATXN10	Ataxin 10	714	747.2	644	682.4	708.2	702.5	744.3	712.9	643.1	708.1	709	690.1	701.733	697.7	700.1	702.4	701.733	697.7	700.1	702.4	1.00578	0.904012	0	1.00233	0.971291	0	0.999051	0.98389	0	0.996572	0.941846	0	0.993309	0.66147	0	0.996726	0.943572	0	GO:0005829,cytosol;GO:0030425,dendrite;GO:0043025,neuronal cell body;GO:0048471,perinuclear region of cytoplasm;GO:0005886,plasma membrane		GO:0031175,neuron projection development;GO:0060271,cilium assembly
A0A287B833_PIG	A0A287B833	ATXN2	Ataxin 2	521.1	521.1	477.4	489.1	497.3	487.6	514.1	493.2	471	500.8	511.1	548.3	506.533	491.333	492.767	520.067	506.533	491.333	492.767	520.067	1.03094	0.364633	0	1.02794	0.512138	0	0.973978	0.545254	0	0.997091	0.916259	0	0.944751	0.123013	0	0.947507	0.225159	0	GO:0010494,cytoplasmic stress granule;GO:0005829,cytosol;GO:0048471,perinuclear region of cytoplasm;GO:0005844,polysome;GO:0005802,trans-Golgi network	GO:0005154,epidermal growth factor receptor binding;GO:0008022,protein C-terminus binding;GO:0003723,RNA binding	GO:0002091,negative regulation of receptor internalization;GO:0033962,P-body assembly;GO:0010603,regulation of cytoplasmic mRNA processing body assembly;GO:0034063,stress granule assembly
A0A287AI98_PIG	A0A287AI98	ATXN2L	Ataxin 2 like	947	989.9	975.2	1020.4	1029.9	906.4	1064.7	1002.9	984.4	957.4	1011.8	1029.3	970.7	985.567	1017.33	999.5	970.7	985.567	1017.33	999.5	0.984916	0.739031	0	0.954161	0.163346	0	0.971186	0.314181	0	0.968775	0.532164	0	0.98606	0.773268	0	1.01784	0.612679	0	GO:0010494,cytoplasmic stress granule;GO:0005829,cytosol;GO:0016020,membrane;GO:0016607,nuclear speck	GO:0003723,RNA binding	GO:0010603,regulation of cytoplasmic mRNA processing body assembly;GO:0034063,stress granule assembly
A0A5G2R5Y5_PIG	A0A5G2R5Y5	ATXN3L	Ubiquitinyl hydrolase 1	434.7	492.2	434.3	482.5	449.7	447.8	465.5	495.1	465.7	408.3	450.2	404	453.733	460	475.433	420.833	453.733	460	475.433	420.833	0.986377	0.792535	0	0.954357	0.371951	0	1.07818	0.246061	0	0.967538	0.360301	0	1.09307	0.102293	0	1.12974	0.036858	0	GO:0005634,nucleus;GO:0005759,mitochondrial matrix;GO:0031966,mitochondrial membrane;GO:0042405,nuclear inclusion body;GO:0005730,nucleolus;GO:0005654,nucleoplasm;GO:0005886,plasma membrane	GO:0008234,cysteine-type peptidase activity;GO:0004843,thiol-dependent ubiquitin-specific protease activity;GO:0031625,ubiquitin protein ligase binding	GO:0016579,protein deubiquitination;GO:0034605,cellular response to heat;GO:0071218,cellular response to misfolded protein;GO:0035640,exploration behavior;GO:0035520,monoubiquitinated protein deubiquitination;GO:0043161,proteasome-mediated ubiquitin-dependent protein catabolic process;GO:0006515,protein quality control for misfolded or incompletely synthesized proteins;GO:0010810,regulation of ce…	ssc:100144422,path:ssc04141,Protein processing in endoplasmic reticulum;ssc:100144422,path:ssc05017,Spinocerebellar ataxia
F1RN10_PIG	F1RN10	AUH	AU RNA binding methylglutaconyl-CoA hydratase	1841.4	1755.2	1647	1808.2	1726.8	1789.5	1677	1700.4	1770.2	1814.9	1730.2	1804.4	1747.87	1774.83	1715.87	1783.17	1747.87	1774.83	1715.87	1783.17	0.984806	0.683152	0	1.01865	0.637295	0	0.980204	0.600896	0	1.03437	0.188848	0	0.995327	0.829613	0	0.962258	0.156647	0	GO:0005739,mitochondrion;GO:0016021,integral component of membrane	GO:0003824,catalytic activity;GO:0004300,enoyl-CoA hydratase activity;GO:0003730,mRNA 3'-UTR binding	GO:0006635,fatty acid beta-oxidation	ssc:100155020,path:ssc00280,Valine, leucine and isoleucine degradation
A0A287AEA4_PIG	A0A287AEA4	AUP1	AUP1 lipid droplet regulating VLDL assembly factor	767.8	991.5	1079.2	911.7	941.3	893.1	879.5	935.8	910.1	875.7	853.8	970.2	946.167	915.367	908.467	899.9	946.167	915.367	908.467	899.9	1.03365	0.759021	0	1.0415	0.709235	0	1.05141	0.665656	0	1.0076	0.764214	0	1.01719	0.707514	0	1.00952	0.837897	0	GO:0005776,autophagosome;GO:0000839,Hrd1p ubiquitin ligase ERAD-L complex;GO:0030176,integral component of endoplasmic reticulum membrane;GO:0005811,lipid droplet;GO:0016020,membrane;GO:0016021,integral component of membrane	GO:0043130,ubiquitin binding;GO:0031624,ubiquitin conjugating enzyme binding;GO:0031625,ubiquitin protein ligase binding;GO:0097027,ubiquitin-protein transferase activator activity	GO:0071712,ER-associated misfolded protein catabolic process;GO:0140042,lipid droplet formation;GO:0061724,lipophagy;GO:1990044,protein localization to lipid droplet;GO:0009615,response to virus;GO:0030970,retrograde protein transport, ER to cytosol;GO:0030433,ubiquitin-dependent ERAD pathway
A0A287A9T7_PIG	A0A287A9T7	AXL	Receptor protein-tyrosine kinase	245.7	313	228.7	277.8	264.7	282.6	271.9	293	271.3	277.4	257.5	289.5	262.467	275.033	278.733	274.8	262.467	275.033	278.733	274.8	0.954309	0.657585	0	0.941641	0.575404	0	0.955119	0.675691	0	0.986726	0.699505	0	1.00085	0.983728	0	1.01431	0.754524	0	GO:0015629,actin cytoskeleton;GO:0009986,cell surface;GO:0005615,extracellular space;GO:0005887,integral component of plasma membrane;GO:0043231,intracellular membrane-bounded organelle;GO:0043235,receptor complex	GO:0005524,ATP binding;GO:0001786,phosphatidylserine binding;GO:0004714,transmembrane receptor protein tyrosine kinase activity;GO:0001618,virus receptor activity	GO:0001974,blood vessel remodeling;GO:0048469,cell maturation;GO:0016477,cell migration;GO:0031668,cellular response to extracellular stimulus;GO:0035457,cellular response to interferon-alpha;GO:0071222,cellular response to lipopolysaccharide;GO:0097028,dendritic cell differentiation;GO:0034101,erythrocyte homeostasis;GO:0021885,forebrain cell migration;GO:0006954,inflammatory response;GO:0007275…
A0A287BJ64_PIG	A0A287BJ64	AZGP1	Alpha-2-glycoprotein 1, zinc-binding	61.9	82.2	65.7	81.9	70.8	74.7	74.6	74.5	85.9	70	75.7	63.9	69.9333	75.8	78.3333	69.8667	69.9333	75.8	78.3333	69.8667	0.922603	0.450803	0	0.892766	0.313358	0	1.00095	0.992959	0	0.96766	0.638287	0	1.08492	0.276198	0	1.12118	0.171658	0	GO:0009897,external side of plasma membrane;GO:0005615,extracellular space		GO:0002476,antigen processing and presentation of endogenous peptide antigen via MHC class Ib
A0A287BEM9_PIG	A0A287BEM9	B2M	Beta-2-microglobulin	1796.1	2776.1	2037.1	1973.9	2306.3	1665.7	2393.9	2328.4	2358.2	1804.6	2070	1862.4	2203.1	1981.97	2360.17	1912.33	2203.1	1981.97	2360.17	1912.33	1.11157	0.559725	0	0.933451	0.623124	0	1.15205	0.395304	0	0.839757	0.111699	0	1.03641	0.747381	0	1.23418	0.005653	1	GO:0005576,extracellular region;GO:0042612,MHC class I protein complex;GO:0005829,cytosol;GO:0005794,Golgi apparatus;GO:1990712,HFE-transferrin receptor complex;GO:0042824,MHC class I peptide loading complex	GO:0042803,protein homodimerization activity	GO:0002474,antigen processing and presentation of peptide antigen via MHC class I;GO:0006955,immune response;GO:1990000,amyloid fibril formation;GO:0019885,antigen processing and presentation of endogenous peptide antigen via MHC class I;GO:0071281,cellular response to iron ion;GO:0071316,cellular response to nicotine;GO:0007611,learning or memory;GO:0090647,modulation of age-related behavioral d…	ssc:397033,path:ssc04612,Antigen processing and presentation;ssc:397033,path:ssc05166,Human T-cell leukemia virus 1 infection;ssc:397033,path:ssc05170,Human immunodeficiency virus 1 infection;ssc:397033,path:ssc05168,Herpes simplex virus 1 infection;ssc:397033,path:ssc05163,Human cytomegalovirus infection;ssc:397033,path:ssc05169,Epstein-Barr virus infection
A0A5G2QB55_PIG	A0A5G2QB55	B3GAT3	Galactosylgalactosylxylosylprotein 3-beta-glucuronosyltransferase	76.3	70.1	78.2	71.7	78.3	71.3	71.4	75.9	71	56.5	77.4	69.3	74.8667	73.7667	72.7667	67.7333	74.8667	73.7667	72.7667	67.7333	1.01491	0.758179	0	1.02886	0.509987	0	1.10532	0.337809	0	1.01374	0.735466	0	1.08908	0.405413	0	1.07431	0.467989	0	GO:0000139,Golgi membrane;GO:0005801,cis-Golgi network	GO:0015018,galactosylgalactosylxylosylprotein 3-beta-glucuronosyltransferase activity;GO:0046872,metal ion binding;GO:0072542,protein phosphatase activator activity	GO:0006486,protein glycosylation;GO:0005975,carbohydrate metabolic process;GO:0050650,chondroitin sulfate proteoglycan biosynthetic process;GO:0050651,dermatan sulfate proteoglycan biosynthetic process;GO:0006024,glycosaminoglycan biosynthetic process;GO:0015012,heparan sulfate proteoglycan biosynthetic process;GO:0043085,positive regulation of catalytic activity;GO:0090316,positive regulation of…
F1RSS9_PIG	F1RSS9	B3GLCT	Beta 3-glucosyltransferase	365.3	392	358.6	375.9	380.2	376.4	359.3	346	342.2	359	358.1	369.6	371.967	377.5	349.167	362.233	371.967	377.5	349.167	362.233	0.985342	0.619334	0	1.0653	0.117124	0	1.02687	0.420363	0	1.08115	0.00614	0	1.04215	0.017833	0	0.963927	0.109317	0	GO:0016021,integral component of membrane	GO:0016757,transferase activity, transferring glycosyl groups;GO:0008375,acetylglucosaminyltransferase activity
A0A287AIG3_PIG	A0A287AIG3	B4GALT1	Beta-1,4-galactosyltransferase 1	420.3	486.1	387.8	506.4	491.1	448.3	469.7	440.7	441.8	495.9	439.3	485	431.4	481.933	450.733	473.4	431.4	481.933	450.733	473.4	0.895145	0.208553	0	0.957107	0.559755	0	0.91128	0.280835	0	1.06922	0.190343	0	1.01803	0.74571	0	0.952119	0.315386	0	GO:0032580,Golgi cisterna membrane;GO:0016021,integral component of membrane;GO:0016323,basolateral plasma membrane;GO:0031526,brush border membrane;GO:0030057,desmosome;GO:0009897,external side of plasma membrane;GO:0000138,Golgi trans cisterna	GO:0016757,transferase activity, transferring glycosyl groups;GO:0003831,beta-N-acetylglucosaminylglycopeptide beta-1,4-galactosyltransferase activity;GO:0004461,lactose synthase activity;GO:0030145,manganese ion binding;GO:0003945,N-acetyllactosamine synthase activity	GO:0005975,carbohydrate metabolic process;GO:0006486,protein glycosylation;GO:0002526,acute inflammatory response;GO:0060055,angiogenesis involved in wound healing;GO:0007339,binding of sperm to zona pellucida;GO:0007155,cell adhesion;GO:0045136,development of secondary sexual characteristics;GO:0002064,epithelial cell development;GO:0030198,extracellular matrix organization;GO:0006012,galactose …	ssc:100511655,path:ssc00052,Galactose metabolism;ssc:100511655,path:ssc00510,N-Glycan biosynthesis;ssc:100511655,path:ssc00513,Various types of N-glycan biosynthesis;ssc:100511655,path:ssc00515,Mannose type O-glycan biosynthesis;ssc:100511655,path:ssc00514,Other types of O-glycan biosynthesis;ssc:100511655,path:ssc00533,Glycosaminoglycan biosynthesis - keratan sulfate;ssc:100511655,path:ssc00601,…
A0A5G2R2K3_PIG	A0A5G2R2K3	B4GALT4	Beta-1,4-galactosyltransferase 4	404.6	477.7	454.9	444	429.6	448.2	475.4	452	433.8	496.2	423.3	510.5	445.733	440.6	453.733	476.667	445.733	440.6	453.733	476.667	1.01165	0.829358	0	0.982368	0.762472	0	0.935105	0.421517	0	0.971055	0.379065	0	0.924336	0.261094	0	0.951888	0.481219	0	GO:0032580,Golgi cisterna membrane;GO:0016021,integral component of membrane	GO:0016757,transferase activity, transferring glycosyl groups	GO:0005975,carbohydrate metabolic process;GO:0006486,protein glycosylation
F1RUS9_PIG	F1RUS9	B4GAT1	Beta-1,4-glucuronyltransferase 1	277	299.5	280.8	304.7	314.7	281.7	296	280.9	342.2	325.5	348	295.6	285.767	300.367	306.367	323.033	285.767	300.367	306.367	323.033	0.951393	0.290319	0	0.93276	0.354883	0	0.884635	0.089378	0	0.980416	0.787989	0	0.929832	0.277533	0	0.948406	0.523692	0	GO:0000139,Golgi membrane;GO:0016021,integral component of membrane	GO:0015020,glucuronosyltransferase activity;GO:0046872,metal ion binding	GO:0035269,protein O-linked mannosylation
A0A286ZQV9_PIG	A0A286ZQV9	BABAM1	BRISC and BRCA1-A complex member 1	171	194.4	163.1	171.4	169.5	183.7	164.1	159.4	184.5	192.3	170.4	152.3	176.167	174.867	169.333	171.667	176.167	174.867	169.333	171.667	1.00743	0.906538	0	1.04035	0.603905	0	1.02621	0.777712	0	1.03268	0.567678	0	1.01864	0.808959	0	0.986408	0.874793	0	GO:0070531,BRCA1-A complex;GO:0070552,BRISC complex;GO:0005829,cytosol;GO:0016604,nuclear body		GO:0006302,double-strand break repair;GO:0071425,hematopoietic stem cell proliferation;GO:0045739,positive regulation of DNA repair;GO:0070536,protein K63-linked deubiquitination;GO:0010212,response to ionizing radiation;GO:0072425,signal transduction involved in G2 DNA damage checkpoint
A0A286ZV36_PIG	A0A286ZV36	BABAM2	BRCA1-A complex subunit BRE	222.2	237	198.6	224.6	196.8	232.7	264.9	223	203.5	238.7	227.9	231.5	219.267	218.033	230.467	232.7	219.267	218.033	230.467	232.7	1.00566	0.940764	0	0.951403	0.62661	0	0.942272	0.312142	0	0.946051	0.587792	0	0.936972	0.264997	0	0.990403	0.909195	0	GO:0070531,BRCA1-A complex;GO:0070552,BRISC complex;GO:0005829,cytosol;GO:0000152,nuclear ubiquitin ligase complex;GO:0005737,cytoplasm	GO:0031593,polyubiquitin modification-dependent protein binding;GO:0005164,tumor necrosis factor receptor binding	GO:0006302,double-strand break repair;GO:0043066,negative regulation of apoptotic process;GO:0045739,positive regulation of DNA repair;GO:0010212,response to ionizing radiation;GO:0072425,signal transduction involved in G2 DNA damage checkpoint
A0A5G2R6S9_PIG	A0A5G2R6S9	BAG1	BAG family molecular chaperone regulator 1	385.1	427.6	395.7	406.3	390.8	447.8	427.8	404.3	378	385.5	394	407.4	402.8	414.967	403.367	395.633	402.8	414.967	403.367	395.633	0.97068	0.598019	0	0.998595	0.97791	0	1.01811	0.642	0	1.02876	0.63011	0	1.04887	0.347294	0	1.01955	0.648796	0	GO:0005737,cytoplasm;GO:0005829,cytosol;GO:0016020,membrane;GO:0005634,nucleus	GO:0051087,chaperone binding;GO:0000774,adenyl-nucleotide exchange factor activity;GO:0031072,heat shock protein binding	GO:0050821,protein stabilization
F1S415_PIG	F1S415	BAG3	BAG cochaperone 3	926	952.8	1173.2	988.5	932.2	1066.6	1034.8	966.1	928.4	888.1	981.6	958.6	1017.33	995.767	976.433	942.767	1017.33	995.767	976.433	942.767	1.02166	0.817396	0	1.04189	0.652863	0	1.07909	0.420864	0	1.0198	0.718086	0	1.05622	0.331997	0	1.03571	0.467389	0	GO:0101031,chaperone complex;GO:0005737,cytoplasm;GO:0005829,cytosol;GO:0016020,membrane;GO:0005634,nucleus;GO:0005886,plasma membrane;GO:0030018,Z disc	GO:0000774,adenyl-nucleotide exchange factor activity;GO:0051087,chaperone binding;GO:0031072,heat shock protein binding;GO:0044877,protein-containing complex binding	GO:0034605,cellular response to heat;GO:0071260,cellular response to mechanical stimulus;GO:0034620,cellular response to unfolded protein;GO:0097192,extrinsic apoptotic signaling pathway in absence of ligand;GO:0008625,extrinsic apoptotic signaling pathway via death domain receptors;GO:0046716,muscle cell cellular homeostasis;GO:0010664,negative regulation of striated muscle cell apoptotic proces…
K9IVC2_PIG	K9IVC2	BAG5	BAG cochaperone 5	777.2	703.5	648.6	716.4	690.9	692.9	683.7	690.1	698	647.9	770.3	679.9	709.767	700.067	690.6	699.367	709.767	700.067	690.6	699.367	1.01386	0.811805	0	1.02775	0.636056	0	1.01487	0.851967	0	1.01371	0.360343	0	1.001	0.986021	0	0.987465	0.823799	0	GO:0005829,cytosol;GO:0016234,inclusion body;GO:0005739,mitochondrion;GO:0005634,nucleus;GO:0048471,perinuclear region of cytoplasm	GO:0051087,chaperone binding;GO:0019901,protein kinase binding;GO:0031625,ubiquitin protein ligase binding	GO:0007030,Golgi organization;GO:0010977,negative regulation of neuron projection development;GO:1902176,negative regulation of oxidative stress-induced intrinsic apoptotic signaling pathway;GO:0032435,negative regulation of proteasomal ubiquitin-dependent protein catabolic process;GO:0031397,negative regulation of protein ubiquitination;GO:0050821,protein stabilization;GO:0090083,regulation of i…
A0A5G2R075_PIG	A0A5G2R075	BAG6	Large proline-rich protein BAG6	64.8	81.4	62.1	67.1	68	65.2	73.6	66.8	70.5	60.9	78.9	66.9	69.4333	66.7667	70.3	68.9	69.4333	66.7667	70.3	68.9	1.03994	0.684086	0	0.987672	0.897969	0	1.00774	0.950204	0	0.949739	0.172766	0	0.969037	0.710722	0	1.02032	0.816333	0	GO:0071818,BAT3 complex;GO:0005829,cytosol;GO:0005576,extracellular region;GO:0005634,nucleus	GO:0051787,misfolded protein binding;GO:0031593,polyubiquitin modification-dependent protein binding;GO:0070628,proteasome binding;GO:0043022,ribosome binding;GO:0030544,Hsp70 protein binding	GO:0006915,apoptotic process;GO:0007420,brain development;GO:0030154,cell differentiation;GO:0006325,chromatin organization;GO:0061857,endoplasmic reticulum stress-induced pre-emptive quality control;GO:0071712,ER-associated misfolded protein catabolic process;GO:0002376,immune system process;GO:0018393,internal peptidyl-lysine acetylation;GO:0042771,intrinsic apoptotic signaling pathway in respo…
A0A2C9F3H8_PIG	A0A2C9F3H8	BAG6	BCL2-associated athanogene 6	1182.4	1292.5	1183.7	1286.1	1224.3	1280.5	1281.4	1285.3	1209.7	1233.4	1227.2	1244.6	1219.53	1263.63	1258.8	1235.07	1219.53	1263.63	1258.8	1235.07	0.965101	0.347629	0	0.968806	0.422508	0	0.987423	0.694949	0	1.00384	0.885545	0	1.02313	0.233617	0	1.01922	0.397879	0	GO:0071818,BAT3 complex;GO:0005829,cytosol;GO:0005576,extracellular region;GO:0005634,nucleus	GO:0051787,misfolded protein binding;GO:0031593,polyubiquitin modification-dependent protein binding;GO:0070628,proteasome binding;GO:0043022,ribosome binding;GO:0030544,Hsp70 protein binding	GO:0006915,apoptotic process;GO:0007420,brain development;GO:0030154,cell differentiation;GO:0006325,chromatin organization;GO:0061857,endoplasmic reticulum stress-induced pre-emptive quality control;GO:0071712,ER-associated misfolded protein catabolic process;GO:0002376,immune system process;GO:0018393,internal peptidyl-lysine acetylation;GO:0042771,intrinsic apoptotic signaling pathway in respo…
A0A287BRR9_PIG	A0A287BRR9	BAIAP2	Brain-specific angiogenesis inhibitor 1-associated protein 2	4116.3	4082.8	4023.8	4404.2	4436.6	4212.8	4527.2	4106.8	4260.1	4129.6	4315.2	3937.8	4074.3	4351.2	4298.03	4127.53	4074.3	4351.2	4298.03	4127.53	0.936362	0.020875	0	0.947945	0.149882	0	0.987103	0.660074	0	1.01237	0.725813	0	1.05419	0.158983	0	1.04131	0.357714	0	GO:0005737,cytoplasm;GO:0005856,cytoskeleton;GO:0030175,filopodium;GO:0016020,membrane;GO:0001726,ruffle;GO:0005829,cytosol;GO:0043005,neuron projection;GO:0005654,nucleoplasm;GO:0005886,plasma membrane;GO:0098685,Schaffer collateral - CA1 synapse	GO:0008093,cytoskeletal anchor activity	GO:0007009,plasma membrane organization;GO:0032956,regulation of actin cytoskeleton organization;GO:0051764,actin crosslink formation;GO:0051017,actin filament bundle assembly;GO:0016358,dendrite development;GO:0099564,modification of synaptic structure, modulating synaptic transmission;GO:2000251,positive regulation of actin cytoskeleton reorganization;GO:0030838,positive regulation of actin fil…
A0A5G2QJT0_PIG	A0A5G2QJT0	BAIAP2L1	BAR/IMD domain containing adaptor protein 2 like 1	1813.5	2411.5	1672	2192.5	2095.1	2012.5	1915.6	2204.3	1783.8	2128.1	1944.6	2041.9	1965.67	2100.03	1967.9	2038.2	1965.67	2100.03	1967.9	2038.2	0.936017	0.594325	0	0.998865	0.993518	0	0.964413	0.770879	0	1.06714	0.381933	0	1.03034	0.451901	0	0.965509	0.630074	0	GO:0015629,actin cytoskeleton;GO:0005829,cytosol;GO:0005654,nucleoplasm;GO:0005886,plasma membrane	GO:0070064,proline-rich region binding	GO:0007009,plasma membrane organization;GO:0030833,regulation of actin filament polymerization;GO:0046626,regulation of insulin receptor signaling pathway;GO:0051764,actin crosslink formation;GO:0051017,actin filament bundle assembly;GO:2000251,positive regulation of actin cytoskeleton reorganization;GO:0030838,positive regulation of actin filament polymerization;GO:0009617,response to bacterium
F1RU33_PIG	F1RU33	BANF1	BAF nuclear assembly factor 1	314.3	301.9	333.5	307	321.9	286.9	394.1	327.8	359.9	320.4	423	241	316.567	305.267	360.6	328.133	316.567	305.267	360.6	328.133	1.03702	0.455423	0	0.877889	0.106792	0	0.96475	0.839342	0	0.846552	0.063015	0	0.930313	0.691873	0	1.09894	0.593486	0	GO:0005654,nucleoplasm	GO:0003677,DNA binding	GO:0030261,chromosome condensation;GO:0007059,chromosome segregation;GO:0015074,DNA integration
A0A287ALA0_PIG	A0A287ALA0	BASP1	Uncharacterized protein	5157.2	5165	5325.7	4663.4	5226.3	5205.9	4657.9	5131.1	5994.2	4420.9	5483.1	4671.9	5215.97	5031.87	5261.07	4858.63	5215.97	5031.87	5261.07	4858.63	1.03659	0.392674	0	0.991428	0.914605	0	1.07355	0.333545	0	0.956435	0.62416	0	1.03565	0.66381	0	1.08283	0.470738	0	GO:0005737,cytoplasm;GO:0005634,nucleus	GO:0003714,transcription corepressor activity;GO:0000976,transcription regulatory region sequence-specific DNA binding	GO:0045892,negative regulation of transcription, DNA-templated
I3LCE6_PIG	I3LCE6	BAZ1B	Bromodomain adjacent to zinc finger domain 1B	325.6	330.3	303.7	319.2	317.2	287.2	315.1	300.7	306.5	303.7	306.7	295.9	319.867	307.867	307.433	302.1	319.867	307.867	307.433	302.1	1.03898	0.414788	0	1.04044	0.248017	0	1.05881	0.113806	0	1.00141	0.970895	0	1.01909	0.622865	0	1.01765	0.369427	0	GO:0000793,condensed chromosome;GO:0016604,nuclear body;GO:0043596,nuclear replication fork;GO:0005721,pericentric heterochromatin	GO:0042393,histone binding;GO:0035173,histone kinase activity;GO:0046872,metal ion binding;GO:0004713,protein tyrosine kinase activity	GO:0006974,cellular response to DNA damage stimulus;GO:0006333,chromatin assembly or disassembly;GO:0006338,chromatin remodeling
A0A287B622_PIG	A0A287B622	BAZ2A	Bromodomain adjacent to zinc finger domain 2A	426.5	480.6	395.5	439.4	388.6	405.9	434.8	455.2	449.7	457.5	446.4	411	434.2	411.3	446.567	438.3	434.2	411.3	446.567	438.3	1.05568	0.473823	0	0.972307	0.654317	0	0.990646	0.892742	0	0.921027	0.093761	0	0.938398	0.257568	0	1.01886	0.617399	0	GO:0005634,nucleus;GO:0005829,cytosol;GO:0016607,nuclear speck	GO:0003677,DNA binding;GO:0046872,metal ion binding;GO:0042393,histone binding;GO:0001164,RNA polymerase I core promoter sequence-specific DNA binding
F1SGL4_PIG	F1SGL4	BBOX1	Gamma-butyrobetaine hydroxylase	238.8	268	241.9	267.5	255.4	271.3	262.7	298.6	235.5	381	198.2	267.8	249.567	264.733	265.6	282.333	249.567	264.733	265.6	282.333	0.94271	0.219489	0	0.939634	0.477562	0	0.883943	0.577196	0	0.996737	0.965608	0	0.937662	0.758607	0	0.940732	0.781152	0	GO:0005739,mitochondrion	GO:0008336,gamma-butyrobetaine dioxygenase activity;GO:0042802,identical protein binding;GO:0005506,iron ion binding;GO:0008270,zinc ion binding	GO:0045329,carnitine biosynthetic process
I3LD12_PIG	I3LD12	BBS4	RBR-type E3 ubiquitin transferase	730.8	746.6	664.7	722.1	715.8	730.9	702	747.8	635	767.8	744.5	729.4	714.033	722.933	694.933	747.233	714.033	722.933	694.933	747.233	0.987689	0.744331	0	1.02748	0.667457	0	0.955569	0.293211	0	1.04029	0.444535	0	0.96748	0.112783	0	0.930008	0.205238	0	GO:0060170,ciliary membrane;GO:0005815,microtubule organizing center;GO:0005737,cytoplasm;GO:0005634,nucleus;GO:0000151,ubiquitin ligase complex	GO:0046872,metal ion binding;GO:0031624,ubiquitin conjugating enzyme binding;GO:0061630,ubiquitin protein ligase activity;GO:0016740,transferase activity	GO:0032436,positive regulation of proteasomal ubiquitin-dependent protein catabolic process;GO:0000209,protein polyubiquitination;GO:0006511,ubiquitin-dependent protein catabolic process
A0A5G2QRV6_PIG	A0A5G2QRV6	BCAM	Basal cell adhesion molecule	4981.9	6141.8	5930.6	5875.5	6290.9	6428.3	6363.2	6205.8	5633.5	5620.7	5500.7	6311.1	5684.77	6198.23	6067.5	5810.83	5684.77	6198.23	6067.5	5810.83	0.917159	0.261933	0	0.936921	0.413674	0	0.978305	0.78732	0	1.02155	0.661623	0	1.06667	0.269245	0	1.04417	0.487549	0	GO:0009986,cell surface;GO:0016021,integral component of membrane;GO:0005886,plasma membrane	GO:0043236,laminin binding;GO:0005055,laminin receptor activity;GO:0008022,protein C-terminus binding	GO:0007160,cell-matrix adhesion
A0A287AD61_PIG	A0A287AD61	BCAP29	B-cell receptor-associated protein	2031.4	2313.9	2037.6	2236.5	2539.3	2397.9	2465.7	2466.5	2165.3	2322.1	2182.5	2458.7	2127.63	2391.23	2365.83	2321.1	2127.63	2391.23	2365.83	2321.1	0.889764	0.108102	0	0.899317	0.156751	0	0.916649	0.189741	0	1.01074	0.857909	0	1.03022	0.585363	0	1.01927	0.744552	0	GO:0005789,endoplasmic reticulum membrane;GO:0016021,integral component of membrane		GO:0006888,endoplasmic reticulum to Golgi vesicle-mediated transport;GO:0006886,intracellular protein transport;GO:0070973,protein localization to endoplasmic reticulum exit site
F1S2A8_PIG	F1S2A8	BCAP31	B-cell receptor-associated protein	18339	18648.5	16639.8	18329.9	20023.5	18560.6	22188.6	20265.6	18861	18535.1	20009.2	19180.2	17875.8	18971.3	20438.4	19241.5	17875.8	18971.3	20438.4	19241.5	0.942251	0.252085	0	0.874617	0.08957	0	0.929021	0.145231	0	0.92822	0.253411	0	0.985959	0.711671	0	1.0622	0.319809	0	GO:0005789,endoplasmic reticulum membrane;GO:0000139,Golgi membrane;GO:0005887,integral component of plasma membrane;GO:0005811,lipid droplet;GO:0044233,mitochondria-associated endoplasmic reticulum membrane;GO:0005739,mitochondrion;GO:0097038,perinuclear endoplasmic reticulum	GO:0042288,MHC class I protein binding;GO:0044877,protein-containing complex binding	GO:0035584,calcium-mediated signaling using intracellular calcium source;GO:0006888,endoplasmic reticulum to Golgi vesicle-mediated transport;GO:0032471,negative regulation of endoplasmic reticulum calcium ion concentration;GO:0043280,positive regulation of cysteine-type endopeptidase activity involved in apoptotic process;GO:0007204,positive regulation of cytosolic calcium ion concentration;GO:1…	ssc:100520774,path:ssc04141,Protein processing in endoplasmic reticulum;ssc:100520774,path:ssc05165,Human papillomavirus infection
A0A286ZKG5_PIG	A0A286ZKG5	BCAR1	BCAR1 scaffold protein, Cas family member	173.8	157.8	136.3	150.4	138.4	172.6	149.5	149.5	128.8	149.4	140.6	141.6	155.967	153.8	142.6	143.867	155.967	153.8	142.6	143.867	1.01409	0.890529	0	1.09373	0.357652	0	1.08411	0.341325	0	1.07854	0.409297	0	1.06905	0.393477	0	0.991196	0.87307	0	GO:0005737,cytoplasm;GO:0015629,actin cytoskeleton;GO:0005925,focal adhesion;GO:0030027,lamellipodium;GO:0005886,plasma membrane;GO:0001726,ruffle	GO:0019901,protein kinase binding	GO:0007155,cell adhesion;GO:0007165,signal transduction;GO:0007015,actin filament organization;GO:0050853,B cell receptor signaling pathway;GO:0060326,cell chemotaxis;GO:0035729,cellular response to hepatocyte growth factor stimulus;GO:0086100,endothelin receptor signaling pathway;GO:0048012,hepatocyte growth factor receptor signaling pathway;GO:0007229,integrin-mediated signaling pathway;GO:0048…
A0A286ZKQ0_PIG	A0A286ZKQ0	BCAR3	BCAR3 adaptor protein, NSP family member	940	1193.9	994.5	1022.5	954.8	1067.4	1028.1	1047.7	962.8	1066.5	994.9	1086.7	1042.8	1014.9	1012.87	1049.37	1042.8	1014.9	1012.87	1049.37	1.02749	0.755966	0	1.02955	0.731476	0	0.993742	0.94005	0	1.00201	0.96335	0	0.967155	0.467463	0	0.965217	0.389745	0	GO:0005925,focal adhesion;GO:0016020,membrane	GO:0005085,guanyl-nucleotide exchange factor activity;GO:0001784,phosphotyrosine residue binding;GO:0019900,kinase binding	GO:0007264,small GTPase mediated signal transduction;GO:0086100,endothelin receptor signaling pathway;GO:0008286,insulin receptor signaling pathway;GO:0002089,lens morphogenesis in camera-type eye;GO:0045740,positive regulation of DNA replication;GO:0045742,positive regulation of epidermal growth factor receptor signaling pathway;GO:0043547,positive regulation of GTPase activity;GO:0043410,positi…
A0A286ZTN7_PIG	A0A286ZTN7	BCAS3	BCAS3 microtubule associated cell migration factor	126.6	154.3	142.9	143.9	149.7	148.4	157.6	160.6	149.7	154.9	156.6	173.1	141.267	147.333	155.967	161.533	141.267	147.333	155.967	161.533	0.958824	0.501826	0	0.905749	0.165238	0	0.874536	0.11042	0	0.944646	0.079703	0	0.912092	0.079241	0	0.965539	0.449795	0	GO:0005737,cytoplasm;GO:0005634,nucleus;GO:0035327,transcriptionally active chromatin	GO:0010698,acetyltransferase activator activity;GO:0048487,beta-tubulin binding;GO:0003682,chromatin binding;GO:0035035,histone acetyltransferase binding;GO:0042393,histone binding;GO:0035257,nuclear hormone receptor binding	GO:0042594,response to starvation;GO:0071391,cellular response to estrogen stimulus;GO:0043085,positive regulation of catalytic activity;GO:0045944,positive regulation of transcription by RNA polymerase II
A0A287BIU9_PIG	A0A287BIU9	BCAT1	Branched-chain-amino-acid aminotransferase	250.1	229.5	245.2	221.4	243.5	307.8	234.9	228.8	252.6	245.1	246.3	261	241.6	257.567	238.767	250.8	241.6	257.567	238.767	250.8	0.93801	0.581352	0	1.01187	0.779534	0	0.963317	0.316629	0	1.07874	0.522822	0	1.02698	0.810447	0	0.95202	0.242352	0	GO:0005739,mitochondrion	GO:0004084,branched-chain-amino-acid transaminase activity;GO:0052656,L-isoleucine transaminase activity;GO:0052654,L-leucine transaminase activity;GO:0050048,L-leucine;GO:0052655,L-valine transaminase activity	GO:0009081,branched-chain amino acid metabolic process;GO:0009098,leucine biosynthetic process;GO:0009099,valine biosynthetic process;GO:0009082,branched-chain amino acid biosynthetic process;GO:0008652,cellular amino acid biosynthetic process
A0A287AGJ3_PIG	A0A287AGJ3	BCAT2	Branched-chain-amino-acid aminotransferase, mitochondrial	1816.9	2151.1	1886.2	1907.5	2018.5	2059.4	1882.3	2042.8	1847.5	2025.4	1869.1	2012.3	1951.4	1995.13	1924.2	1968.93	1951.4	1995.13	1924.2	1968.93	0.97808	0.714863	0	1.01414	0.829387	0	0.991095	0.884687	0	1.03686	0.399775	0	1.01331	0.717941	0	0.97728	0.598144	0	GO:0005739,mitochondrion	GO:0052656,L-isoleucine transaminase activity;GO:0052654,L-leucine transaminase activity;GO:0050048,L-leucine;GO:0052655,L-valine transaminase activity;GO:0016491,oxidoreductase activity;GO:0004084,branched-chain-amino-acid transaminase activity	GO:0009082,branched-chain amino acid biosynthetic process;GO:0008652,cellular amino acid biosynthetic process;GO:1990830,cellular response to leukemia inhibitory factor;GO:0006550,isoleucine catabolic process;GO:0006551,leucine metabolic process;GO:0010817,regulation of hormone levels;GO:0006573,valine metabolic process;GO:0009081,branched-chain amino acid metabolic process	ssc:396841,path:ssc00270,Cysteine and methionine metabolism;ssc:396841,path:ssc00280,Valine, leucine and isoleucine degradation;ssc:396841,path:ssc00290,Valine, leucine and isoleucine biosynthesis;ssc:396841,path:ssc00770,Pantothenate and CoA biosynthesis
F1RL81_PIG	F1RL81	BCAT2	Branched-chain-amino-acid transaminase	5510	6298.2	5791.1	5896	7201.4	6899.4	5684.7	6341.1	5161.3	6339.9	5953.8	6101.1	5866.43	6665.6	5729.03	6131.6	5866.43	6665.6	5729.03	6131.6	0.880106	0.155257	0	1.02398	0.755463	0	0.956754	0.359813	0	1.16348	0.147046	0	1.08709	0.262967	0	0.934346	0.325332	0	GO:0005739,mitochondrion	GO:0052656,L-isoleucine transaminase activity;GO:0052654,L-leucine transaminase activity;GO:0050048,L-leucine;GO:0052655,L-valine transaminase activity;GO:0016491,oxidoreductase activity;GO:0004084,branched-chain-amino-acid transaminase activity	GO:0009082,branched-chain amino acid biosynthetic process;GO:0008652,cellular amino acid biosynthetic process;GO:1990830,cellular response to leukemia inhibitory factor;GO:0006550,isoleucine catabolic process;GO:0006551,leucine metabolic process;GO:0010817,regulation of hormone levels;GO:0006573,valine metabolic process;GO:0009081,branched-chain amino acid metabolic process	ssc:396841,path:ssc00270,Cysteine and methionine metabolism;ssc:396841,path:ssc00280,Valine, leucine and isoleucine degradation;ssc:396841,path:ssc00290,Valine, leucine and isoleucine biosynthesis;ssc:396841,path:ssc00770,Pantothenate and CoA biosynthesis
F1SDM6_PIG	F1SDM6	BCCIP	BRCA2 and CDKN1A-interacting protein	482.2	528.5	494.8	493.2	447.7	470	569.9	540	591.3	530.9	534.6	525.2	501.833	470.3	567.067	530.233	501.833	470.3	567.067	530.233	1.06705	0.173508	0	0.884964	0.03251	0	0.946439	0.114036	0	0.829356	0.008185	-1	0.886968	0.011101	0	1.06947	0.071583	0	GO:0000922,spindle pole;GO:0005634,nucleus;GO:0005814,centriole;GO:0005813,centrosome;GO:0005829,cytosol;GO:0097431,mitotic spindle pole;GO:0019908,nuclear cyclin-dependent protein kinase holoenzyme complex;GO:0005654,nucleoplasm	GO:0019207,kinase regulator activity	GO:0007049,cell cycle;GO:0006281,DNA repair;GO:0006974,cellular response to DNA damage stimulus;GO:0034453,microtubule anchoring;GO:0090307,mitotic spindle assembly;GO:0061101,neuroendocrine cell differentiation;GO:0000079,regulation of cyclin-dependent protein serine/threonine kinase activity
A0A5G2QFT3_PIG	A0A5G2QFT3	BCKDK	Protein-serine/threonine kinase	607.9	660.7	596.7	615.6	588.6	594.4	709.7	658.6	735.6	659.1	604.4	686	621.767	599.533	701.3	649.833	621.767	599.533	701.3	649.833	1.03708	0.356936	0	0.886592	0.057014	0	0.956809	0.41752	0	0.854889	0.01338	0	0.922596	0.118451	0	1.0792	0.193715	0	GO:0005759,mitochondrial matrix;GO:0005739,mitochondrion	GO:0005524,ATP binding;GO:0004740,pyruvate dehydrogenase (acetyl-transferring) kinase activity;GO:0004672,protein kinase activity	GO:0006468,protein phosphorylation;GO:0010906,regulation of glucose metabolic process
K7GKM0_PIG	K7GKM0	BCL10	BCL10 immune signaling adaptor	298.2	353.5	249.8	268.2	258.2	293.7	278.6	324.8	283.8	329.6	297.4	293.9	300.5	273.367	295.733	306.967	300.5	273.367	295.733	306.967	1.09926	0.441169	0	1.01612	0.893196	0	0.978934	0.849897	0	0.924369	0.282626	0	0.890542	0.096311	0	0.963405	0.576659	0	GO:0032449,CBM complex;GO:0005881,cytoplasmic microtubule;GO:0005829,cytosol;GO:0001772,immunological synapse;GO:0005764,lysosome;GO:0045121,membrane raft;GO:0005634,nucleus;GO:0048471,perinuclear region of cytoplasm;GO:0002096,polkadots	GO:0050700,CARD domain binding;GO:0042802,identical protein binding;GO:0019209,kinase activator activity;GO:0051059,NF-kappaB binding;GO:0002020,protease binding;GO:0008022,protein C-terminus binding;GO:0043422,protein kinase B binding;GO:0043621,protein self-association;GO:0003713,transcription coactivator activity;GO:0031625,ubiquitin protein ligase binding	GO:0002250,adaptive immune response;GO:0001783,B cell apoptotic process;GO:0006968,cellular defense response;GO:0071260,cellular response to mechanical stimulus;GO:0007249,I-kappaB kinase/NF-kappaB signaling;GO:0016064,immunoglobulin mediated immune response;GO:0045087,innate immune response;GO:0031663,lipopolysaccharide-mediated signaling pathway;GO:0002906,negative regulation of mature B cell a…	ssc:100125346,path:ssc04064,NF-kappa B signaling pathway;ssc:100125346,path:ssc04625,C-type lectin receptor signaling pathway;ssc:100125346,path:ssc04660,T cell receptor signaling pathway;ssc:100125346,path:ssc04662,B cell receptor signaling pathway;ssc:100125346,path:ssc05152,Tuberculosis
A0A287AAC6_PIG	A0A287AAC6	BCL2L1	Apoptosis regulator Bcl-X	383.1	390.2	334.4	322.5	337	355	360.2	353.8	335.7	348.5	345.7	351.9	369.233	338.167	349.9	348.7	369.233	338.167	349.9	348.7	1.09187	0.193466	0	1.05525	0.366651	0	1.05889	0.308831	0	0.966467	0.380825	0	0.969793	0.332803	0	1.00344	0.881453	0	GO:0005813,centrosome;GO:0005737,cytoplasm;GO:0005829,cytosol;GO:0016021,integral component of membrane;GO:0005759,mitochondrial matrix;GO:0005741,mitochondrial outer membrane;GO:0031965,nuclear membrane;GO:0030672,synaptic vesicle membrane;GO:0005783,endoplasmic reticulum;GO:0005815,microtubule organizing center	GO:0046982,protein heterodimerization activity;GO:0042803,protein homodimerization activity	GO:0006897,endocytosis;GO:0097192,extrinsic apoptotic signaling pathway in absence of ligand;GO:0008630,intrinsic apoptotic signaling pathway in response to DNA damage;GO:0007093,mitotic cell cycle checkpoint;GO:1902236,negative regulation of endoplasmic reticulum stress-induced intrinsic apoptotic signaling pathway;GO:1900118,negative regulation of execution phase of apoptosis;GO:2001243,negativ…	ssc:397536,path:ssc04014,Ras signaling pathway;ssc:397536,path:ssc04630,Jak-STAT signaling pathway;ssc:397536,path:ssc04064,NF-kappa B signaling pathway;ssc:397536,path:ssc04151,PI3K-Akt signaling pathway;ssc:397536,path:ssc04140,Autophagy - animal;ssc:397536,path:ssc04137,Mitophagy - animal;ssc:397536,path:ssc04210,Apoptosis;ssc:397536,path:ssc04215,Apoptosis - multiple species;ssc:397536,path:s…
A0A5G2QQ79_PIG	A0A5G2QQ79	BCL2L13	BCL2 like 13	144.5	110.1	117.2	112.5	108.4	105.4	104.6	111.6	142.9	118.1	117.1	112.2	123.933	108.767	119.7	115.8	123.933	108.767	119.7	115.8	1.13944	0.228805	0	1.03537	0.801595	0	1.07024	0.487338	0	0.908661	0.412109	0	0.939263	0.062746	0	1.03368	0.75984	0	GO:0016021,integral component of membrane;GO:0005739,mitochondrion		GO:0006915,apoptotic process;GO:0042981,regulation of apoptotic process
A0A5G2R5A3_PIG	A0A5G2R5A3	BCL2L13	BCL2 like 13	688.9	670.6	682.3	684.3	719.6	689.2	711.7	619.5	724.2	695.3	672.7	676.5	680.6	697.7	685.133	681.5	680.6	697.7	685.133	681.5	0.975491	0.235841	0	0.993383	0.898729	0	0.998679	0.923464	0	1.01834	0.736365	0	1.02377	0.282789	0	1.00533	0.919443	0	GO:0016021,integral component of membrane;GO:0005739,mitochondrion		GO:0006915,apoptotic process;GO:0042981,regulation of apoptotic process
F1SQ67_PIG	F1SQ67	BCL2L14	BCL2 like 14	435.2	516	419.6	459.4	418.9	474.1	449.1	460.7	450.9	470.1	442.2	456.1	456.933	450.8	453.567	456.133	456.933	450.8	453.567	456.133	1.01361	0.866123	0	1.00742	0.916307	0	1.00175	0.980611	0	0.9939	0.877856	0	0.988308	0.78594	0	0.994373	0.785601	0	GO:0005829,cytosol		GO:0006915,apoptotic process;GO:2001236,regulation of extrinsic apoptotic signaling pathway
[truncated: 4,636 more rows]

## Sheet: Table S3
Table S3 identified differentially abundant proteins (DAPs) in the placentas of sows from the CON vs. 1.5S-OHMet, 1.5S-OHMet vs. 3.0S-OHMet and 1.5S-OHMet vs. 3.0S-Met
CON_1.5S_OHMet
[truncated: 101 more rows]

## Sheet: Table S4
Table S4 significantly enriched KEGG pathway of the differentially abundant proteins (DAPs)
[truncated: 54 more rows]

[truncated: 1 more sheets: Table S5]
